# Supplementary material for: Genome-Wide DNA Methylation Analysis of Hypothalamus During the Onset of Puberty in Gilts
Source: Front Genet. 2019 Mar 19;10:228. doi: 10.3389/fgene.2019.00228 (PMC6433709; doi:10.3389/fgene.2019.00228)
Supplement: FIGURE S1 — Numbers of differentially methylated CpG islands and genes in hypothalamic methylomes across pubertal transition. The number of differentially methylated CpG islands (DMIs) and genes (DMGs) in Pre- vs. In-pubertal (A), In- vs. Post-pubertal (B), and Pre- vs. Post-pubertal (C) hypothalamus in the CpG or CpH context. [file Data_Sheet_1.ZIP]

Archive with 5 entries (5 files):
- Supplementary File 1.xlsx
- Supplementary File 2.xlsx
- Supplementary File 3.xlsx
- Supplementary File 4.xlsx
- Supplementary Material.docx
