# Supplementary material for: Genome-Wide DNA Methylation Analysis of Hypothalamus During the Onset of Puberty in Gilts
Source: Front Genet. 2019 Mar 19;10:228. doi: 10.3389/fgene.2019.00228 (PMC6433709; doi:10.3389/fgene.2019.00228)
Supplement: FIGURE S1 — Numbers of differentially methylated CpG islands and genes in hypothalamic methylomes across pubertal transition. The number of differentially methylated CpG islands (DMIs) and genes (DMGs) in Pre- vs. In-pubertal (A), In- vs. Post-pubertal (B), and Pre- vs. Post-pubertal (C) hypothalamus in the CpG or CpH context. [file Data_Sheet_1.ZIP › Supplementary File 1.xlsx]

## Sheet: genes of DMIs 
entrezgene	ensembl_transcript_id	gene_name
100737228	ENSSSCT00000004437	SMOC2
100154378	ENSSSCT00000004453	PDE10A
397214	ENSSSCT00000004472	IGF2R
100156324	ENSSSCT00000004475	MRPL18
100153196	ENSSSCT00000004629	STX7
396919	ENSSSCT00000004691	MAN1A1
414836	ENSSSCT00000005143	FBN1
100516235	ENSSSCT00000005245	ITPKA
100155635	ENSSSCT00000005271	BAHD1
100739808	ENSSSCT00000005355	APBA2
100522414	ENSSSCT00000005409	CDH20
100157455	ENSSSCT00000005417	RAX
100156847	ENSSSCT00000005607	SIX1
396553	ENSSSCT00000005661	P14ARF
100153256	ENSSSCT00000006158	PPP6C
100157139	ENSSSCT00000006212	CERCAM
102161937	ENSSSCT00000006236	IER5L
100511735	ENSSSCT00000006289	RAPGEF1
100513655	ENSSSCT00000006758	WNT8B
100152392	ENSSSCT00000007764	KAT14
100157642	ENSSSCT00000007787	THBD
100101470	ENSSSCT00000007826	ATRN
100156677	ENSSSCT00000007975	TRPC4AP
100157616	ENSSSCT00000008060	IFT52
100141408	ENSSSCT00000008199	CBLN4
100049657	ENSSSCT00000008239
396914	ENSSSCT00000010149	CRYL1
100153454	ENSSSCT00000010463	COL4A2
100154593	ENSSSCT00000010627
100519447	ENSSSCT00000010645	MFAP3L
100158156	ENSSSCT00000010763	GPN3
100513180	ENSSSCT00000010765	FAM216A
100153154	ENSSSCT00000010817	LHX5
100157976	ENSSSCT00000010986	DRG1
100152344	ENSSSCT00000011223	HK1
100157544	ENSSSCT00000011339	WAPL
733640	ENSSSCT00000011414	PRKG1
100157019	ENSSSCT00000011667	VAX1
100157255	ENSSSCT00000011736	HMX2
100153848	ENSSSCT00000011769	EBF3
100158140	ENSSSCT00000011779	CFAP46
100144472	ENSSSCT00000011818	UCHL5
100522095	ENSSSCT00000012010	RPP25L
100524518	ENSSSCT00000012011	CNTFR
733631	ENSSSCT00000012175	GATA3
100157931	ENSSSCT00000012246	ATP2C1
100517372	ENSSSCT00000012490	CYB561D2
100522573	ENSSSCT00000012814	WWTR1
100512152	ENSSSCT00000014045	DEAF1
100737250	ENSSSCT00000014052	NAP1L4
100511000	ENSSSCT00000014180	MUS81
733659	ENSSSCT00000014234	PYGM
397229	ENSSSCT00000014496	SLC35C1
100521312	ENSSSCT00000014650	SWAP70
100512947	ENSSSCT00000014683	ONECUT3
100519412	ENSSSCT00000014871	ECSIT
396554	ENSSSCT00000015202	COMP
100525450	ENSSSCT00000015208
397344	ENSSSCT00000017216	ADAM9
100523471	ENSSSCT00000017292	TANC1
100153372	ENSSSCT00000017380	SP3
100517431	ENSSSCT00000017402	HOXD10
100155042	ENSSSCT00000017510	BOLL
100521587	ENSSSCT00000017733	ECEL1
100521478	ENSSSCT00000017804	NDUFA10
100515805	ENSSSCT00000017966	PARP12
100511484	ENSSSCT00000018091	WNT16
100624458	ENSSSCT00000018271	ANKH
414410	ENSSSCT00000018527	RARS
100737194	ENSSSCT00000018613	SEMA5A
100519115	ENSSSCT00000018627	ADAMTS16
100522272	ENSSSCT00000018643	FOXK2
100523990	ENSSSCT00000018649	FN3K
100513228	ENSSSCT00000018662	BAIAP2
100512190	ENSSSCT00000018818	FTSJ3
100628203	ENSSSCT00000019236	MED13
100514006	ENSSSCT00000019338	NEK8
100511224	ENSSSCT00000019481	INCA1
100101929	ENSSSCT00000019541	EIF4A1
100523510	ENSSSCT00000022331	NXN
100626354	ENSSSCT00000022675	CDH4
397229	ENSSSCT00000023253	SLC35C1
100620715	ENSSSCT00000023709	WDR4
100520804	ENSSSCT00000023879	ELAC2
100233204	ENSSSCT00000024139	TNIK
100623984	ENSSSCT00000024296	FAM207A
100621720	ENSSSCT00000024389	TNK1
100737875	ENSSSCT00000024497
100623917	ENSSSCT00000025022	SIM2
102158899	ENSSSCT00000025678	PTPRN2
100620238	ENSSSCT00000025957	ZFP2
100624050	ENSSSCT00000027033	HDAC4
100525779	ENSSSCT00000027464	HIC1
100521168	ENSSSCT00000027684	CRYBG1
100624675	ENSSSCT00000027870	COL18A1
100739731	ENSSSCT00000028975	SHISA2
100157614	ENSSSCT00000029861	DBNDD2
100627913	ENSSSCT00000029994	PROSER2
106505248	ENSSSCT00000030478	SLC5A10
497235	ENSSSCT00000030478	SLC5A10
102162530	ENSSSCT00000031273	ALDH1A3
100524183	ENSSSCT00000031282	RTF1
102168166	ENSSSCT00000031515	AP1M2
100525505	ENSSSCT00000032005	MAP2K2
100101929	ENSSSCT00000032168	EIF4A1
100514323	ENSSSCT00000032569
100157532	ENSSSCT00000033415	CPNE4
492315	ENSSSCT00000033617	BMP7
100286859	ENSSSCT00000034108	NRP1
100286859	ENSSSCT00000034324	NRP1
396941	ENSSSCT00000034511	PECAM1
613133	ENSSSCT00000034527	ACE
100738902	ENSSSCT00000035652	IL17D
397177	ENSSSCT00000035954	DUOX1
100514820	ENSSSCT00000036695	PLEKHA7
100151897	ENSSSCT00000037016	SH2D3C
100625238	ENSSSCT00000037156	AGAP3
110255315	ENSSSCT00000037679	MYO15A
407245	ENSSSCT00000038394
102158045	ENSSSCT00000038465	DDX5
106508728	ENSSSCT00000038584	OGFR
100517207	ENSSSCT00000038674	MARCKS
100512038	ENSSSCT00000038967	SNAP47
100628047	ENSSSCT00000039470	ADAMTSL2
100152980	ENSSSCT00000039556	FBXL3
100519389	ENSSSCT00000039572	DOCK3
100515975	ENSSSCT00000039775	HOXD3
100156612	ENSSSCT00000039810	KATNAL1
100579172	ENSSSCT00000040123	APC2
100625330	ENSSSCT00000040160	WDR37
102164433	ENSSSCT00000040291	MAPK7
100151939	ENSSSCT00000040367	LYPD1
100737395	ENSSSCT00000040640	DIPK1C
100739808	ENSSSCT00000040703	APBA2
100154072	ENSSSCT00000040893	TUBGCP2
100512677	ENSSSCT00000041265	RPTOR
100520472	ENSSSCT00000041626	GABRA5
110256120	ENSSSCT00000041663	MFAP4
106505742	ENSSSCT00000041842	EIF5A2
100154378	ENSSSCT00000041923	PDE10A
100157589	ENSSSCT00000042107	TLL2
100524971	ENSSSCT00000042544	GPR137
102160867	ENSSSCT00000042568	ADAMTS17
397308	ENSSSCT00000042736	SREBF1
100521332	ENSSSCT00000043027	UNC13D
100514741	ENSSSCT00000043070	AFDN
100621245	ENSSSCT00000043160	DBN1
100155535	ENSSSCT00000043172	DDT
100628007	ENSSSCT00000043205	ARHGAP27
100738783	ENSSSCT00000043482	UPF1
100511407	ENSSSCT00000043650	SMG6
110256501	ENSSSCT00000044042	RRP1
100621449	ENSSSCT00000044454	LRRC45
100337674	ENSSSCT00000045068	TRIP13
100514820	ENSSSCT00000045877	PLEKHA7
110256621	ENSSSCT00000045957	TBX1
100154026	ENSSSCT00000045978	SIM1
100512309	ENSSSCT00000046054	SGSM2
100512489	ENSSSCT00000046374	GSX1
100522911	ENSSSCT00000046430	CXXC1
100524304	ENSSSCT00000046506	FARSA
100523423	ENSSSCT00000046776	ATP5F1D
100525621	ENSSSCT00000046900	CDK19
100157120	ENSSSCT00000047190	NR4A2
100511669	ENSSSCT00000047387	FIG4
100511726	ENSSSCT00000047730	RNF32
100622795	ENSSSCT00000047733	RAB7A
100152439	ENSSSCT00000048083	MYB
100519623	ENSSSCT00000048107	ZIC4
100154004	ENSSSCT00000048287	ARID4B
100152399	ENSSSCT00000048287	ARID4B
100144523	ENSSSCT00000048672	PMEPA1
100151931	ENSSSCT00000048675	VAV2
106508728	ENSSSCT00000048873	OGFR
100511866	ENSSSCT00000049569	CSNK1G3
396983	ENSSSCT00000049972	PDXK
100514037	ENSSSCT00000050043	EPS15L1
396916	ENSSSCT00000050274
100517372	ENSSSCT00000050980	CYB561D2
100155791	ENSSSCT00000051026	MCMBP
100152344	ENSSSCT00000051037	HK1
100515705	ENSSSCT00000051108	ARL2-SNX15
102159800	ENSSSCT00000051247	MVB12B
100627169	ENSSSCT00000051451	AGPS
397490	ENSSSCT00000051512	INHBB
100512677	ENSSSCT00000051671	RPTOR
100516535	ENSSSCT00000052566	SNX30
100519103	ENSSSCT00000053096	IFT88
100737993	ENSSSCT00000053255	CTTN
397326	ENSSSCT00000053475	KCNQ1
733640	ENSSSCT00000053831	PRKG1
102161529	ENSSSCT00000053912	MAP4K5
100515937	ENSSSCT00000054137	COPG2
102161291	ENSSSCT00000054471	EPN2
100511907	ENSSSCT00000054880	CCM2
100626059	ENSSSCT00000054886	LRRFIP2
100520359	ENSSSCT00000055163	MED19
100217381	ENSSSCT00000055544	MAT2B
100519103	ENSSSCT00000055597	IFT88
397308	ENSSSCT00000055934	SREBF1
100156796	ENSSSCT00000056206	FBXW8
102161291	ENSSSCT00000056266	EPN2
100524299	ENSSSCT00000056493
100157302	ENSSSCT00000056608	SMARCA2
100152361	ENSSSCT00000056723	SMC4
100526144	ENSSSCT00000056957	NNT
100519062	ENSSSCT00000057226	MAP1B
106506757	ENSSSCT00000057318	INAFM2
100626254	ENSSSCT00000057348	ARL16
100158048	ENSSSCT00000057754	SIPA1L2
110259365	ENSSSCT00000057853	HMG20B
102157976	ENSSSCT00000058027
102161004	ENSSSCT00000058126	PNKD
110259343	ENSSSCT00000058369	SPC24
100155596	ENSSSCT00000059027	HRK
100620726	ENSSSCT00000060071	CAB39
100513277	ENSSSCT00000060097	SEC31B
100157162	ENSSSCT00000060195	GLUD1
100620549	ENSSSCT00000060318
100518447	ENSSSCT00000060668	MCF2L
100739526	ENSSSCT00000060758	GGPS1
100512855	ENSSSCT00000061074	DCLRE1C
100157406	ENSSSCT00000061348	ACTN2
100737395	ENSSSCT00000061579	DIPK1C
414411	ENSSSCT00000061681	ASS1
100511682	ENSSSCT00000061703	CEP120
397664	ENSSSCT00000062067	TPT1
100523886	ENSSSCT00000062179	SF1
100533558	ENSSSCT00000062236	TRPM5
100620812	ENSSSCT00000062245	AGAP1
100516390	ENSSSCT00000062750
110259380	ENSSSCT00000062801	TPGS1
100523278	ENSSSCT00000063161	PSMD11
100517234	ENSSSCT00000063227	HLX
110259308	ENSSSCT00000063659
100157112	ENSSSCT00000063953	PDCD4
100516293	ENSSSCT00000064032	PIK3R4
100152909	ENSSSCT00000064308	BZW1
100511866	ENSSSCT00000064332	CSNK1G3
396659	ENSSSCT00000064385	CXCR4
100621090	ENSSSCT00000064965	GADD45B
396816	ENSSSCT00000065341	AKR1B1
100624678	ENSSSCT00000065689
100624867	ENSSSCT00000065713	PCBP3
100518479	ENSSSCT00000065832
396941	ENSSSCT00000065844	PECAM1
100155613	ENSSSCT00000065911	SVEP1
100623993	ENSSSCT00000066000	SBNO2
100523516	ENSSSCT00000066085	NXPH2
100511480	ENSSSCT00000066291	FARP2
100155635	ENSSSCT00000066319	BAHD1
100518372	ENSSSCT00000000004	TTC38
100623444	ENSSSCT00000000127	GALR3
100126276	ENSSSCT00000000191	WNT10B
100522189	ENSSSCT00000000245	SCN8A
100523437	ENSSSCT00000000681	STYK1
100524622	ENSSSCT00000000782	NDUFA9
100628231	ENSSSCT00000001022	SLC6A15
100513796	ENSSSCT00000001032	OTOGL
100625790	ENSSSCT00000001044	TBC1D22A
100155291	ENSSSCT00000001090	CDYL
100155948	ENSSSCT00000001109	NRN1
100155536	ENSSSCT00000001120	BMP6
100144522	ENSSSCT00000001593	NOTCH4
100520915	ENSSSCT00000001640	COL11A2
100154627	ENSSSCT00000001683	KIFC1
100152215	ENSSSCT00000001744	CDKN1A
397529	ENSSSCT00000001762	MDGA1
100157940	ENSSSCT00000001808	TFEB
100156326	ENSSSCT00000001905	TCTE1
100156260	ENSSSCT00000002059	FANCI
100621354	ENSSSCT00000002924	SPIRE2
100524745	ENSSSCT00000002936	TRAPPC2L
100737256	ENSSSCT00000003104	CSNK2A2
102160889	ENSSSCT00000003108	ZNF319
100516018	ENSSSCT00000003282	FAM98C
100514410	ENSSSCT00000003739	ICMT
100518131	ENSSSCT00000003766	PIK3CD
397180	ENSSSCT00000003805	MTHFR
100625904	ENSSSCT00000003906	USP48
100511265	ENSSSCT00000004033	MAP7D1
397513	ENSSSCT00000004042	POU3F1
100622752	ENSSSCT00000004070	CEP192
106510597	ENSSSCT00000004412
106509958	ENSSSCT00000006558	MTSS1
100153665	ENSSSCT00000006644	KLF10
100153665	ENSSSCT00000006646	KLF10
100515024	ENSSSCT00000006700	TMEM67
100156516	ENSSSCT00000006838	FAM110B
100154087	ENSSSCT00000006855	SOX17
100156398	ENSSSCT00000006872	MCM4
100628124	ENSSSCT00000007095	HAPLN2
100523668	ENSSSCT00000007584
100523492	ENSSSCT00000007584
100151938	ENSSSCT00000007584
100737767	ENSSSCT00000008275	DNAAF5
100512953	ENSSSCT00000008310	SDK1
100511556	ENSSSCT00000008313	RADIL
100739684	ENSSSCT00000008315	FOXK1
102160620	ENSSSCT00000008362
100049682	ENSSSCT00000008691	MGRN1
100512774	ENSSSCT00000008854	BARX1
100511319	ENSSSCT00000009124	C2orf42
100519832	ENSSSCT00000009340	WDR43
100515039	ENSSSCT00000009498	NSD2
100515739	ENSSSCT00000009503	C4orf48
100524881	ENSSSCT00000009903	ABCE1
641309	ENSSSCT00000010093	PKD2
100525438	ENSSSCT00000013316	APOO
100519996	ENSSSCT00000013819	GRIA3
100623680	ENSSSCT00000013958	ZFP92
100517992	ENSSSCT00000014016	MPP1
100216430	ENSSSCT00000014017	DKC1
100518650	ENSSSCT00000015383	POLK
100513341	ENSSSCT00000015504	FBXL17
397010	ENSSSCT00000015619
100513723	ENSSSCT00000015626	JADE2
100512270	ENSSSCT00000015694	ANKHD1
100513977	ENSSSCT00000015778	PCYOX1L
102162772	ENSSSCT00000015779	IL17B
100329221	ENSSSCT00000015782	PPARGC1B
102166564	ENSSSCT00000015789	PDGFRB
100518026	ENSSSCT00000015917	TRIM66
100520318	ENSSSCT00000015931	TUB
110262327	ENSSSCT00000016007	OR52N5
100520503	ENSSSCT00000016155	LAMTOR1
397549	ENSSSCT00000016185	UCP2
100621182	ENSSSCT00000016221	EMSY
100524513	ENSSSCT00000016228	CAPN5
100526236	ENSSSCT00000016326	ENDOD1
100523324	ENSSSCT00000016495	ARHGEF12
100525178	ENSSSCT00000016656	LRRN2
100620544	ENSSSCT00000016925	LHX4
100524809	ENSSSCT00000022327	CLIP3
100739500	ENSSSCT00000022729	ACSF3
100524249	ENSSSCT00000023132	UNC50
100622381	ENSSSCT00000023919	BANP
100521912	ENSSSCT00000024218	WNT11
100621128	ENSSSCT00000024339	ELFN1
106504103	ENSSSCT00000024617	NOC2L
100521009	ENSSSCT00000024631	SLC4A8
100625522	ENSSSCT00000024727	TGFBRAP1
100626508	ENSSSCT00000025295	IPO7
100736958	ENSSSCT00000025493	MID1IP1
396950	ENSSSCT00000025595	ATP5ME
100511767	ENSSSCT00000025648	ARAP1
100623546	ENSSSCT00000026122	CFAP74
100155181	ENSSSCT00000026181	AKAP6
100625904	ENSSSCT00000026724	USP48
431781	ENSSSCT00000027640	CLDN3
100511463	ENSSSCT00000027663	EPHA5
100738560	ENSSSCT00000027907	GRHL1
100621443	ENSSSCT00000028241	SMURF1
100620929	ENSSSCT00000028362	CIAPIN1
100627286	ENSSSCT00000028526	STK33
100622743	ENSSSCT00000028854	RAB11FIP5
100529117	ENSSSCT00000029130	STARD3NL
100514221	ENSSSCT00000029134	TELO2
100627717	ENSSSCT00000029656	EIF4H
100517478	ENSSSCT00000029697	HYI
100738074	ENSSSCT00000029822	ZNF316
100627336	ENSSSCT00000030221	EPS8L1
100525398	ENSSSCT00000030389	PABPN1L
100626336	ENSSSCT00000030557	ITGAM
397459	ENSSSCT00000030557	ITGAM
100157726	ENSSSCT00000031037	ETV6
100170644	ENSSSCT00000031097	SLC26A3
100515657	ENSSSCT00000031152	SCRT1
100516266	ENSSSCT00000031184	SGSM3
100523191	ENSSSCT00000032158	IRGQ
100518131	ENSSSCT00000034521	PIK3CD
100519006	ENSSSCT00000034977	DUSP9
100620104	ENSSSCT00000035039	GPR50
100523478	ENSSSCT00000035336	CNKSR2
100627139	ENSSSCT00000036584	ARX
102165763	ENSSSCT00000036700	MYPOP
100515025	ENSSSCT00000036926	SNX7
110260834	ENSSSCT00000036935	CERK
100623615	ENSSSCT00000037113	LY6D
102159930	ENSSSCT00000037785	SORCS2
100518262	ENSSSCT00000038237	RBPJ
100156806	ENSSSCT00000038753	HFM1
100155870	ENSSSCT00000039052	PLEKHG3
100156013	ENSSSCT00000039066	RBM24
100514243	ENSSSCT00000039154	PRDM8
102166132	ENSSSCT00000039234	PTPRQ
100156502	ENSSSCT00000039247	FOXA1
100515024	ENSSSCT00000039970	TMEM67
100515024	ENSSSCT00000040183	TMEM67
100518366	ENSSSCT00000040273	DQX1
100152429	ENSSSCT00000041205
100621355	ENSSSCT00000041708	MXRA8
100520846	ENSSSCT00000041755	GMDS
100516980	ENSSSCT00000041776	A1BG
110260611	ENSSSCT00000043059
110259952	ENSSSCT00000043372	SOX8
397010	ENSSSCT00000043648
100154251	ENSSSCT00000043946	PLEK2
100518243	ENSSSCT00000043951	CCNF
100511149	ENSSSCT00000044291	GLCCI1
100520846	ENSSSCT00000044508	GMDS
100516791	ENSSSCT00000045321	RAB26
100153414	ENSSSCT00000045392	PHF1
100622841	ENSSSCT00000045763	IQCK
100625270	ENSSSCT00000045805	ST8SIA1
110260933	ENSSSCT00000046668	CMTM2
110258066	ENSSSCT00000046746	PNPLA7
106507406	ENSSSCT00000046804
100623280	ENSSSCT00000046917	PTCH2
100516980	ENSSSCT00000047079	A1BG
397547	ENSSSCT00000047262	NPY1R
100621280	ENSSSCT00000047317	DIP2A
100514221	ENSSSCT00000047464	TELO2
100627619	ENSSSCT00000047549	TK2
100512596	ENSSSCT00000047578	NAGPA
100157535	ENSSSCT00000047714	TMEM151B
100623651	ENSSSCT00000048109	DSC3
100623437	ENSSSCT00000048109	DSC3
100513795	ENSSSCT00000048112	GSG1
100157726	ENSSSCT00000048191	ETV6
100513858	ENSSSCT00000048355	KLHL42
733601	ENSSSCT00000048509	PFKM
397343	ENSSSCT00000048512	ADAM17
110259952	ENSSSCT00000048575	SOX8
102167153	ENSSSCT00000048594	PTK2
110260004	ENSSSCT00000048895
100623809	ENSSSCT00000048959	TMC5
100738461	ENSSSCT00000049090	CEMIP
100517846	ENSSSCT00000049209	RNF2
100623777	ENSSSCT00000049214	FOSL2
100518650	ENSSSCT00000049282	POLK
100156514	ENSSSCT00000049500	TMEM68
106510295	ENSSSCT00000049517	HOXC9
399654	ENSSSCT00000049518	LRPAP1
100517651	ENSSSCT00000050218	RACGAP1
110262035	ENSSSCT00000050400	CTBP1
100626630	ENSSSCT00000050854	DPP7
100519099	ENSSSCT00000051448	HBP1
110260624	ENSSSCT00000051709	TNFRSF13C
110260205	ENSSSCT00000051820
100518372	ENSSSCT00000052628	TTC38
100621632	ENSSSCT00000052922	NDE1
100525292	ENSSSCT00000053260	CTPS1
110259171	ENSSSCT00000053269
110259938	ENSSSCT00000053529	TFAP4
100170114	ENSSSCT00000053539	POR
100512977	ENSSSCT00000053995	EXPH5
100153858	ENSSSCT00000054557	PDK3
100155820	ENSSSCT00000054611
100622655	ENSSSCT00000055016	BCAP29
100511048	ENSSSCT00000055346	MAK16
100520606	ENSSSCT00000055526	ARHGAP26
100623181	ENSSSCT00000055555	ACD
100622699	ENSSSCT00000055677	RB1CC1
100520077	ENSSSCT00000055710	ZNF423
100625349	ENSSSCT00000056807	MXD1
100627619	ENSSSCT00000056920	TK2
100621245	ENSSSCT00000057028	DBN1
110260738	ENSSSCT00000057869	MANSC1
100514636	ENSSSCT00000058096
100521716	ENSSSCT00000058287
110260201	ENSSSCT00000058307	PSCA
100620576	ENSSSCT00000058346	EVC
100624820	ENSSSCT00000058955	JDP2
100624820	ENSSSCT00000059293	JDP2
100737805	ENSSSCT00000059698	SUN1
100519135	ENSSSCT00000060055	RAB11FIP3
100739035	ENSSSCT00000060151	PGP
110261343	ENSSSCT00000060473	TMEM240
110261579	ENSSSCT00000060490	FOXG1
100513723	ENSSSCT00000061164	JADE2
110260933	ENSSSCT00000061191	CMTM2
100625270	ENSSSCT00000061732	ST8SIA1
100738912	ENSSSCT00000061738	RPL18
100155713	ENSSSCT00000061869	DAAM2
102157652	ENSSSCT00000062437	MAD1L1
396677	ENSSSCT00000062704	F3
100627695	ENSSSCT00000063172	COG7
110260716	ENSSSCT00000063387
100524385	ENSSSCT00000063520	CLPB
100622418	ENSSSCT00000063880	YAP1
100523191	ENSSSCT00000063978	IRGQ
100525156	ENSSSCT00000064068	GNA12
100037973	ENSSSCT00000064228	SLC7A9
110260645	ENSSSCT00000064517	CBX6
100152085	ENSSSCT00000064867	TEAD4
100525170	ENSSSCT00000064884	DVL1
396811	ENSSSCT00000065073	PTGER3
100621245	ENSSSCT00000065141	DBN1
110255350	ENSSSCT00000065336	EIF3F
100521277	ENSSSCT00000065627	PTPRF
100286863	ENSSSCT00000065765	DLX5
110260607	ENSSSCT00000065908	GRAMD4
100518724	ENSSSCT00000066117	MAP4K4
100621517	ENSSSCT00000066398	TTLL1

## Sheet: DMGs
entrezgene	ensembl_transcript_id	external_gene_name
100519837	ENSSSCT00000000020	NUP50
100739768	ENSSSCT00000000025	PARVB
100151790	ENSSSCT00000000067	PMM1
100516438	ENSSSCT00000000086	GRAP2
100517467	ENSSSCT00000000232	ASIC1
100152462	ENSSSCT00000000252	ACVR1B
100514460	ENSSSCT00000000517	CAND1
100512051	ENSSSCT00000000578	ERGIC2
100156112	ENSSSCT00000000831	ATP6V1E1
100516014	ENSSSCT00000000986	NR2C1
100518016	ENSSSCT00000000989
100520384	ENSSSCT00000000995	CRADD
100037966	ENSSSCT00000000995	CRADD
100156744	ENSSSCT00000001118	DSP
100152326	ENSSSCT00000001118	DSP
100155536	ENSSSCT00000001120	BMP6
100153162	ENSSSCT00000001648	RING1
100152215	ENSSSCT00000001744	CDKN1A
100170135	ENSSSCT00000001947	DEFB114
100154398	ENSSSCT00000001974	ADAMTS7
100521805	ENSSSCT00000002134	ARID3B
100154384	ENSSSCT00000002177	NKX2-1
100153238	ENSSSCT00000002243	EMC9
100152921	ENSSSCT00000002627	VSX2
100156914	ENSSSCT00000002720	SLC24A4
100152573	ENSSSCT00000002782	AK7
100511634	ENSSSCT00000002949	FOXL1
100514962	ENSSSCT00000002963	MEAK7
100518489	ENSSSCT00000002983	GAN
100127479	ENSSSCT00000003025	CALB2
100524868	ENSSSCT00000003164	LRP3
100517097	ENSSSCT00000003191	GAPDHS
100524565	ENSSSCT00000003484	IZUMO1
100521320	ENSSSCT00000003627	TMC4
100524682	ENSSSCT00000003632	TTYH1
100511569	ENSSSCT00000003721
100518131	ENSSSCT00000003766	PIK3CD
100516859	ENSSSCT00000003987	SDC3
100622482	ENSSSCT00000004008	HDAC1
100144439	ENSSSCT00000004015	AZIN2
100516203	ENSSSCT00000004058	NT5C1A
100623651	ENSSSCT00000004125	DSC3
100623437	ENSSSCT00000004125	DSC3
100154202	ENSSSCT00000004465	MAP3K4
100156324	ENSSSCT00000004475	MRPL18
100152815	ENSSSCT00000004487	EZR
100511845	ENSSSCT00000004578	TXLNB
100153196	ENSSSCT00000004629	STX7
100513328	ENSSSCT00000005017	NARS
100152052	ENSSSCT00000005097	ONECUT1
100523528	ENSSSCT00000005183	CASC4
100522413	ENSSSCT00000005331	CACHD1
100510995	ENSSSCT00000005413	CCBE1
100156293	ENSSSCT00000005775
100521423	ENSSSCT00000006187	AK1
100519640	ENSSSCT00000006220	PKN3
100523112	ENSSSCT00000006273	EXOSC2
100524544	ENSSSCT00000006275	ABL1
100519817	ENSSSCT00000006338	KCNT1
100155607	ENSSSCT00000006673	MATN2
100154639	ENSSSCT00000006939	PBX1
780405	ENSSSCT00000007098	NAXE
102159655	ENSSSCT00000007310
100158194	ENSSSCT00000007366	TBX15
100154622	ENSSSCT00000007611	SYDE2
100739820	ENSSSCT00000007784	PAX1
100156677	ENSSSCT00000007975	TRPC4AP
100517865	ENSSSCT00000008042	PPP1R16B
100523757	ENSSSCT00000008164	ARFGEF2
100126284	ENSSSCT00000008167	PTGIS
100049657	ENSSSCT00000008239
100521613	ENSSSCT00000008343	NPTX2
106509633	ENSSSCT00000008346	TRRAP
493184	ENSSSCT00000008435	HSPB1
100516668	ENSSSCT00000008480
100512594	ENSSSCT00000008519	STX1A
100514708	ENSSSCT00000008548	2019-09-01
100523173	ENSSSCT00000008588	OTOA
100511500	ENSSSCT00000008614	GPR139
100515536	ENSSSCT00000008715	TRAP1
100515258	ENSSSCT00000008798	BAIAP3
100526213	ENSSSCT00000008911	EDAR
100511252	ENSSSCT00000008973	ACTR1B
100511319	ENSSSCT00000009124	C2orf42
100174962	ENSSSCT00000009152	ACTR2
100513790	ENSSSCT00000009319	MEMO1
100519832	ENSSSCT00000009340	WDR43
100513670	ENSSSCT00000009570	NCAPG
100515393	ENSSSCT00000009632	ATP8A1
100520317	ENSSSCT00000009801	COX18
100523320	ENSSSCT00000009842	SOWAHB
100513804	ENSSSCT00000009851	RBM46
100524881	ENSSSCT00000009903	ABCE1
503545	ENSSSCT00000010217	SLC7A1
100517236	ENSSSCT00000010230	B3GLCT
100157886	ENSSSCT00000010283	SERPINE3
102167784	ENSSSCT00000010414
100152933	ENSSSCT00000010426	IPO5
100737811	ENSSSCT00000010551
100739692	ENSSSCT00000010738	LRRC43
100153154	ENSSSCT00000010817	LHX5
100153927	ENSSSCT00000011042	MAPK1
100155138	ENSSSCT00000011064
100153111	ENSSSCT00000011217	DDX21
100519926	ENSSSCT00000011358	GDF10
396896	ENSSSCT00000011376	CHAT
100312976	ENSSSCT00000011811
100144472	ENSSSCT00000011818	UCHL5
100515403	ENSSSCT00000011901	EFCAB2
100525658	ENSSSCT00000011955	UBE2T
100524166	ENSSSCT00000012005
100522394	ENSSSCT00000012075	VIM
100286859	ENSSSCT00000012149	NRP1
100510975	ENSSSCT00000012159	CCDC3
414427	ENSSSCT00000012189	GDI2
100157931	ENSSSCT00000012246	ATP2C1
100519869	ENSSSCT00000012417	SMARCC1
100525716	ENSSSCT00000012602
100513310	ENSSSCT00000012961	TNK2
100518582	ENSSSCT00000012984	PDIA5
100153272	ENSSSCT00000013192
100512323	ENSSSCT00000013442	PRICKLE3
100519996	ENSSSCT00000013819	GRIA3
100525850	ENSSSCT00000013975	IDH3G
106504268	ENSSSCT00000014028	PRKX
100516483	ENSSSCT00000014485	CHRM4
397495	ENSSSCT00000014561	BDNF
100037286	ENSSSCT00000014635	ARNTL
100521312	ENSSSCT00000014650	SWAP70
100622803	ENSSSCT00000014658	ARID3A
397442	ENSSSCT00000014713	THOP1
100514215	ENSSSCT00000015048	ADGRL1
100517457	ENSSSCT00000015169	COLGALT1
100525450	ENSSSCT00000015208
100516597	ENSSSCT00000015444	GPR150
100518026	ENSSSCT00000015917	TRIM66
100520040	ENSSSCT00000016275	ME3
100523324	ENSSSCT00000016495	ARHGEF12
100512551	ENSSSCT00000016654	PIK3C2B
100620543	ENSSSCT00000016754	DNAH11
100520970	ENSSSCT00000016826	NRCAM
100624264	ENSSSCT00000016946	LAMC2
100625163	ENSSSCT00000017022	SPATA48
100154782	ENSSSCT00000017113
100155042	ENSSSCT00000017510	BOLL
100620812	ENSSSCT00000017770	AGAP1
100621336	ENSSSCT00000017771	ASB18
100518585	ENSSSCT00000017790	ILKAP
100513889	ENSSSCT00000017844
100624934	ENSSSCT00000018207	ADCY1
100526254	ENSSSCT00000018449	RNF180
414410	ENSSSCT00000018527	RARS
100520115	ENSSSCT00000018632	NDUFS6
100520811	ENSSSCT00000018637	CLPTM1L
100521680	ENSSSCT00000018727
100620614	ENSSSCT00000019513	ALOX15
396971	ENSSSCT00000019513	ALOX15
100625193	ENSSSCT00000019525
100518397	ENSSSCT00000019610	DNAH9
100520977	ENSSSCT00000019614	ARHGAP44
100514368	ENSSSCT00000019653	ARHGAP23
100623451	ENSSSCT00000022702	ZDHHC20
100525762	ENSSSCT00000023747	DDIT4L
100520804	ENSSSCT00000023879	ELAC2
100521912	ENSSSCT00000024218	WNT11
100737238	ENSSSCT00000024253	MARK2
100154412	ENSSSCT00000024280	AP3B2
100512480	ENSSSCT00000024286	TLL1
100520402	ENSSSCT00000024382	MAP3K14
100623083	ENSSSCT00000024895	SLC4A3
494560	ENSSSCT00000025250	HSPB6
100525950	ENSSSCT00000025332	SPOP
102160500	ENSSSCT00000026062	SHANK2
100625773	ENSSSCT00000026316	RHOD
100623659	ENSSSCT00000026359
100625904	ENSSSCT00000026724	USP48
100514585	ENSSSCT00000026725	RAB3B
100152439	ENSSSCT00000027213	MYB
100623923	ENSSSCT00000027308	STIP1
100621675	ENSSSCT00000027411	RAC2
100302020	ENSSSCT00000027667	CLDN6
100620768	ENSSSCT00000027888	CEP89
100621443	ENSSSCT00000028241	SMURF1
100737516	ENSSSCT00000028295	EVX2
100523833	ENSSSCT00000029012
100625267	ENSSSCT00000029033	SYT12
100512651	ENSSSCT00000029053	STX1B
100155667	ENSSSCT00000029460	RWDD2A
100621911	ENSSSCT00000029893
106505248	ENSSSCT00000030478	SLC5A10
497235	ENSSSCT00000030478	SLC5A10
102162657	ENSSSCT00000030527	ANKRD61
100156717	ENSSSCT00000030886	HS6ST1
100626321	ENSSSCT00000031597	ALKBH8
100513345	ENSSSCT00000031896	GTF2I
100525324	ENSSSCT00000034202	L1CAM
100520061	ENSSSCT00000035541	ATP2B3
100154011	ENSSSCT00000035619
100286859	ENSSSCT00000035993	NRP1
100521168	ENSSSCT00000036224	CRYBG1
100512979	ENSSSCT00000036824	GRAMD1B
100861536	ENSSSCT00000037047	RF00002
100187579	ENSSSCT00000037326	LPIN2
100516734	ENSSSCT00000037451	STK38L
110258247	ENSSSCT00000037946
100156028	ENSSSCT00000037984	KIZ
497066	ENSSSCT00000038148	DLK1
100513162	ENSSSCT00000038378	EVL
110260603	ENSSSCT00000038379	PLXNB2
397603	ENSSSCT00000038437	IDH2
100512769	ENSSSCT00000038444	H2AFY
110257712	ENSSSCT00000038507
100517795	ENSSSCT00000038550
100512891	ENSSSCT00000038649	SPRY4
100621155	ENSSSCT00000039036	RRP1B
106504077	ENSSSCT00000039184	MACF1
100511847	ENSSSCT00000039337	CPED1
100152980	ENSSSCT00000039556	FBXL3
100156989	ENSSSCT00000039657	BAG3
100515024	ENSSSCT00000040183	TMEM67
100622402	ENSSSCT00000040187	C16orf45
100622608	ENSSSCT00000040294	PDXDC1
100623578	ENSSSCT00000040826	VPS35
100624358	ENSSSCT00000041064
100152429	ENSSSCT00000041205
100154873	ENSSSCT00000041218	CA2
100624556	ENSSSCT00000041409	INO80E
100623801	ENSSSCT00000041671	P4HA2
100512277	ENSSSCT00000041858	ATP6V1C2
100526190	ENSSSCT00000042876	DGKD
100627286	ENSSSCT00000043100	STK33
100152937	ENSSSCT00000043180	GRK5
414395	ENSSSCT00000043834	RPS20
100521707	ENSSSCT00000043872	KCNE5
100517301	ENSSSCT00000044045	TGDS
100153751	ENSSSCT00000044255	HAND2
100626754	ENSSSCT00000044600	IGSF9B
110258158	ENSSSCT00000045367	TNRC6A
100522949	ENSSSCT00000045801	NARF
100626629	ENSSSCT00000046135	COG3
100622528	ENSSSCT00000046135	COG3
100524854	ENSSSCT00000047097	CXXC5
100625825	ENSSSCT00000047482	ZMYM2
100515021	ENSSSCT00000047843	EML4
100152439	ENSSSCT00000048083	MYB
100513149	ENSSSCT00000048203	ODF2L
100626649	ENSSSCT00000048343	KANK1
100627495	ENSSSCT00000048746
100049702	ENSSSCT00000048816
100511550	ENSSSCT00000049088
100511210	ENSSSCT00000049135	SEC31A
100624357	ENSSSCT00000049160	NVL
110258341	ENSSSCT00000049968	TMEM179
100521829	ENSSSCT00000050077
100520185	ENSSSCT00000050088	LMF1
100517651	ENSSSCT00000050218	RACGAP1
100622868	ENSSSCT00000050460	CLIC6
100511979	ENSSSCT00000050780	STRBP
110257626	ENSSSCT00000051238	VOPP1
102161330	ENSSSCT00000051718
100520739	ENSSSCT00000051767
100622884	ENSSSCT00000051845	RUNX3
100623187	ENSSSCT00000051950	PHLDB1
100154178	ENSSSCT00000051982	NEDD9
100514820	ENSSSCT00000052321	PLEKHA7
110260578	ENSSSCT00000052431	ITGA7
396562	ENSSSCT00000052931	GFAP
100048944	ENSSSCT00000053355	CPEB1
100525594	ENSSSCT00000053865	THAP9
100525104	ENSSSCT00000054060	REL
100511531	ENSSSCT00000054093	CAMTA2
100626321	ENSSSCT00000054116	ALKBH8
100738048	ENSSSCT00000054378	CORIN
100155304	ENSSSCT00000054452	SMAD2
100462717	ENSSSCT00000054729	ATG2A
100513343	ENSSSCT00000054735	CDKN2AIPNL
100626059	ENSSSCT00000054886	LRRFIP2
397477	ENSSSCT00000054996	SCAMP1
100524299	ENSSSCT00000056493
100514855	ENSSSCT00000056909	NELFA
100157972	ENSSSCT00000056926	PPIL2
100522572	ENSSSCT00000056960
100523244	ENSSSCT00000057608
100513111	ENSSSCT00000057618	NR2C2
100158048	ENSSSCT00000057754	SIPA1L2
110257375	ENSSSCT00000057930
100626730	ENSSSCT00000058092	RABEP1
100155024	ENSSSCT00000058605	DPY19L4
100518983	ENSSSCT00000059440	RAPGEF5
100517892	ENSSSCT00000059471	ZNF687
100153434	ENSSSCT00000059553	ABHD2
396617	ENSSSCT00000059756	MAP3K1
100155072	ENSSSCT00000060241	CFAP100
102166001	ENSSSCT00000060293	DENND1A
100153803	ENSSSCT00000060477	SH3PXD2A
110261579	ENSSSCT00000060490	FOXG1
100625051	ENSSSCT00000060512	CSNK1D
100514832	ENSSSCT00000060721	ALLC
100170114	ENSSSCT00000060878	POR
100514953	ENSSSCT00000061309	C16orf91
110260415	ENSSSCT00000061501	GRINA
100522109	ENSSSCT00000061736	ELMO1
100514844	ENSSSCT00000062105	YIF1B
100512551	ENSSSCT00000062616	PIK3C2B
102157981	ENSSSCT00000062625	WNK2
100525605	ENSSSCT00000062725	ENOX1
100151994	ENSSSCT00000062849	LGR5
100512960	ENSSSCT00000063069	TRIB1
100519182	ENSSSCT00000063810	CKAP5
100623969	ENSSSCT00000063839	TBL3
100622418	ENSSSCT00000063880	YAP1
100627312	ENSSSCT00000064439	NUMBL
100157556	ENSSSCT00000064548	LRRC8A
100511412	ENSSSCT00000064569	ARHGAP31
100155870	ENSSSCT00000064832	PLEKHG3
100739797	ENSSSCT00000064953	FGF11
396811	ENSSSCT00000065073	PTGER3
100155635	ENSSSCT00000066319	BAHD1
100621422	ENSSSCT00000000036	TTLL12
100522805	ENSSSCT00000000632	AEBP2
100154061	ENSSSCT00000001758	CMTR1
100153873	ENSSSCT00000001851	PTK7
396559	ENSSSCT00000001956	PAQR8
397613	ENSSSCT00000001965	DNAJA4
100511932	ENSSSCT00000003347
100142666	ENSSSCT00000003347
100512609	ENSSSCT00000003432	SYMPK
100519549	ENSSSCT00000003918	EPHB2
100516774	ENSSSCT00000005663	MTAP
100624931	ENSSSCT00000005839	FAM214B
100155567	ENSSSCT00000006210	SLC27A4
100511735	ENSSSCT00000006289	RAPGEF1
100158199	ENSSSCT00000006565	WDYHV1
100158094	ENSSSCT00000007079	LRRC71
100157791	ENSSSCT00000007391	VANGL1
100154102	ENSSSCT00000007518	RTCA
100144519	ENSSSCT00000008484	GUSB
100512403	ENSSSCT00000008685	UBN1
100521261	ENSSSCT00000008733	POLR3K
100518420	ENSSSCT00000008827	TEDC2
100522431	ENSSSCT00000008954	LONRF2
397484	ENSSSCT00000009118	TGFA
100514638	ENSSSCT00000009267	KCNG3
100518977	ENSSSCT00000009509	TNIP2
100511394	ENSSSCT00000010126	ENOPH1
100127132	ENSSSCT00000010207	CDX2
100135673	ENSSSCT00000010453	EFNB2
100155514	ENSSSCT00000010618	KIF13B
100154593	ENSSSCT00000010627
100155430	ENSSSCT00000011294	DUPD1
414914	ENSSSCT00000011603	COL17A1
100621684	ENSSSCT00000011827	KCTD3
100518681	ENSSSCT00000012064	SVIL
100515920	ENSSSCT00000012186	RBM17
100157651	ENSSSCT00000012546
100739306	ENSSSCT00000012659
100525438	ENSSSCT00000013316	APOO
100628154	ENSSSCT00000013397	USP9X
100520715	ENSSSCT00000014155	RIN1
100520659	ENSSSCT00000014296	MYRF
100518644	ENSSSCT00000014373
100518109	ENSSSCT00000014373
100216478	ENSSSCT00000014637	TEAD1
396554	ENSSSCT00000015202	COMP
100526210	ENSSSCT00000015205
733590	ENSSSCT00000015454	MEF2C
100513341	ENSSSCT00000015504	FBXL17
100513723	ENSSSCT00000015626	JADE2
102162772	ENSSSCT00000015779	IL17B
100513748	ENSSSCT00000015985	C11orf42
397579	ENSSSCT00000016161	FOLR1
396784	ENSSSCT00000016161	FOLR1
100526236	ENSSSCT00000016326	ENDOD1
100516688	ENSSSCT00000016471	SLC37A4
100520582	ENSSSCT00000016627	GLB1L2
100519792	ENSSSCT00000016884	RC3H1
100622761	ENSSSCT00000016996	LPGAT1
100520334	ENSSSCT00000017133	GLI2
100153248	ENSSSCT00000017223	FGFR1
100514374	ENSSSCT00000017258	DUSP4
100153372	ENSSSCT00000017380	SP3
397401	ENSSSCT00000017784	RAMP1
100518585	ENSSSCT00000017794	ILKAP
100515868	ENSSSCT00000017893	PRKAG2
100147710	ENSSSCT00000018024	MEST
100515110	ENSSSCT00000018039	SMO
100511484	ENSSSCT00000018091	WNT16
100517505	ENSSSCT00000018099	CTTNBP2
100512448	ENSSSCT00000018220
396978	ENSSSCT00000018366	OXCT1
100271876	ENSSSCT00000018517	KCNMB1
100737194	ENSSSCT00000018613	SEMA5A
100513620	ENSSSCT00000018760	RAB37
397550	ENSSSCT00000018947	STAT5A
397592	ENSSSCT00000018974	JUP
100517914	ENSSSCT00000019064	PLXDC1
100628203	ENSSSCT00000019236	MED13
100126201	ENSSSCT00000019373	TRARG1
100519919	ENSSSCT00000019445	ITGAE
100522103	ENSSSCT00000019472	WSCD1
100525303	ENSSSCT00000019636	ALDH3A2
808506	ENSSSCT00000019676	ATP6
110255237	ENSSSCT00000022303
102167481	ENSSSCT00000022303
100620559	ENSSSCT00000022303
100155014	ENSSSCT00000023199	TIAM2
100622214	ENSSSCT00000023638	SCP2
397439	ENSSSCT00000023638	SCP2
100153986	ENSSSCT00000023696	CACNA2D3
100624292	ENSSSCT00000023759	FAM78A
100623984	ENSSSCT00000024296	FAM207A
100152918	ENSSSCT00000024464	VPS37B
100519237	ENSSSCT00000024731	PCSK5
100622923	ENSSSCT00000024938	PPM1L
100513689	ENSSSCT00000025228
100513810	ENSSSCT00000025633	GPATCH2
100623546	ENSSSCT00000026122	CFAP74
100312972	ENSSSCT00000027104	HSD17B12
100739198	ENSSSCT00000027187	DTX2
100620186	ENSSSCT00000027595	BSDC1
100514201	ENSSSCT00000027970	FRMD1
100513423	ENSSSCT00000028157	SDCCAG8
100627286	ENSSSCT00000028526	STK33
100157371	ENSSSCT00000028716	KCNK18
100510937	ENSSSCT00000028722	HCN1
100511554	ENSSSCT00000028864	FCHSD1
100621126	ENSSSCT00000029333
100628176	ENSSSCT00000029439
100519781	ENSSSCT00000029507	TMEM125
100624067	ENSSSCT00000029520	COX4I1
100627107	ENSSSCT00000029670	KATNAL2
100152741	ENSSSCT00000030119	TBX3
100737384	ENSSSCT00000030391	LCN10
100622022	ENSSSCT00000030405	ZBTB7B
100521877	ENSSSCT00000031077
100523174	ENSSSCT00000031514	METTL22
100514526	ENSSSCT00000031750
100533196	ENSSSCT00000031806	UBE2I
494563	ENSSSCT00000032440	KLF13
414901	ENSSSCT00000032547	PAX3
595111	ENSSSCT00000032943
100512235	ENSSSCT00000033426	MAP3K6
100524520	ENSSSCT00000033560	DHX58
100518131	ENSSSCT00000034521	PIK3CD
100144537	ENSSSCT00000035201
100523659	ENSSSCT00000035804	ARHGAP4
102166564	ENSSSCT00000035982	PDGFRB
100155564	ENSSSCT00000036174	NUP214
102165763	ENSSSCT00000036700	MYPOP
110260834	ENSSSCT00000036935	CERK
100512968	ENSSSCT00000037242	AHDC1
100155367	ENSSSCT00000037486	RAP2A
100513452	ENSSSCT00000037746	SALL3
100626262	ENSSSCT00000037838	SH3BGR
100621275	ENSSSCT00000038086	GNG7
100521638	ENSSSCT00000038162	RASSF5
110259528	ENSSSCT00000038293	KCTD16
100524643	ENSSSCT00000038434	TMTC4
100049656	ENSSSCT00000038549
397262	ENSSSCT00000038778	AKAP10
100620228	ENSSSCT00000039042	UMODL1
100525219	ENSSSCT00000039093	CDC14A
100174961	ENSSSCT00000039193	KLF6
100156502	ENSSSCT00000039247	FOXA1
106504882	ENSSSCT00000039284	CADM1
100623628	ENSSSCT00000039749	PRKACB
100156612	ENSSSCT00000039810	KATNAL1
100620590	ENSSSCT00000039916	TRIM24
100157249	ENSSSCT00000039991	APMAP
100157105	ENSSSCT00000040248	RASSF2
100516999	ENSSSCT00000040318	PGAP3
100511313	ENSSSCT00000040485	PPIC
100627422	ENSSSCT00000040853
100518413	ENSSSCT00000041032	FRMD8
100518182	ENSSSCT00000041311	BRD8
404690	ENSSSCT00000041466	ST6GALNAC5
397565	ENSSSCT00000041973	CNN2
100524554	ENSSSCT00000042122	MGAT4A
100524079	ENSSSCT00000042122	MGAT4A
100155304	ENSSSCT00000042255	SMAD2
100623993	ENSSSCT00000042316	SBNO2
100525387	ENSSSCT00000042437	CACNA1A
100327037	ENSSSCT00000042605
100519688	ENSSSCT00000042772
100519683	ENSSSCT00000042852	RASA3
100621757	ENSSSCT00000042856	PFKL
100519740	ENSSSCT00000043122
100519184	ENSSSCT00000043326	CANX
100520801	ENSSSCT00000043579	FBF1
404697	ENSSSCT00000043639	HYAL2
102159531	ENSSSCT00000044145
100514416	ENSSSCT00000044187	ANTXR2
100511029	ENSSSCT00000044226	STARD10
102161802	ENSSSCT00000044326	TM9SF2
110256156	ENSSSCT00000044411	RBFOX3
396740	ENSSSCT00000044530	NR3C1
733657	ENSSSCT00000044541	FBXO32
100524794	ENSSSCT00000044621
100627473	ENSSSCT00000045002	HMGCLL1
100154178	ENSSSCT00000045222	NEDD9
100152652	ENSSSCT00000045298	TDRD7
100516791	ENSSSCT00000045321	RAB26
100622113	ENSSSCT00000045554	RSPO1
100157238	ENSSSCT00000045912	ADAMTSL3
100517377	ENSSSCT00000045923
445521	ENSSSCT00000046065
100158093	ENSSSCT00000046595	KHNYN
100620632	ENSSSCT00000046911	KPNA4
100152456	ENSSSCT00000046994	KCNK9
396932	ENSSSCT00000047253	ACADS
100620296	ENSSSCT00000047376	SYNDIG1
100626978	ENSSSCT00000047396	ID3
102160087	ENSSSCT00000047732	LBH
100621741	ENSSSCT00000048043	CSMD3
100620717	ENSSSCT00000048270
100512518	ENSSSCT00000048469	TBC1D10C
100515333	ENSSSCT00000048473	IKZF1
100155652	ENSSSCT00000048968	EFL1
100738461	ENSSSCT00000049090	CEMIP
100524105	ENSSSCT00000049123	YPEL2
100513228	ENSSSCT00000049168	BAIAP2
100622609	ENSSSCT00000049320	RELB
100511866	ENSSSCT00000049569	CSNK1G3
780412	ENSSSCT00000049991	MGAT1
100524129	ENSSSCT00000050172	PPP6R3
110259312	ENSSSCT00000050269	HAPLN4
110262035	ENSSSCT00000050400	CTBP1
100156354	ENSSSCT00000050680	TXNDC5
100519512	ENSSSCT00000050782	WNT3
102160515	ENSSSCT00000050946	CAMTA1
100513521	ENSSSCT00000051234	BTBD2
100155079	ENSSSCT00000051338	PTPRE
100519099	ENSSSCT00000051448	HBP1
100156549	ENSSSCT00000051455	BCL6
100511895	ENSSSCT00000051550	SLC25A15
100621254	ENSSSCT00000051660	RNF223
110257375	ENSSSCT00000051809
100625699	ENSSSCT00000052099	NUAK2
110258353	ENSSSCT00000052199	ASPG
100625160	ENSSSCT00000052514	HCN2
100524086	ENSSSCT00000052687	NAP1L1
100514368	ENSSSCT00000053573	ARHGAP23
100622777	ENSSSCT00000053590	TMEM170B
397000	ENSSSCT00000053947	GALNS
100512977	ENSSSCT00000053995	EXPH5
100514254	ENSSSCT00000054292	CYP20A1
100124408	ENSSSCT00000054292	CYP20A1
100520556	ENSSSCT00000054453
100153858	ENSSSCT00000054557	PDK3
100514767	ENSSSCT00000054588	AMIGO1
110256522	ENSSSCT00000054696	STKLD1
100153225	ENSSSCT00000054794	SEMA3F
110260272	ENSSSCT00000054884	HNF4G
100626657	ENSSSCT00000054937	HERC6
100736836	ENSSSCT00000054953	MLKL
100049700	ENSSSCT00000055004	AP3D1
100520359	ENSSSCT00000055163	MED19
100511048	ENSSSCT00000055346	MAK16
100144591	ENSSSCT00000055349	CYBRD1
100174964	ENSSSCT00000055470	ARPC1B
100512110	ENSSSCT00000055595	INPP5B
100622699	ENSSSCT00000055677	RB1CC1
397080	ENSSSCT00000055813	ENPEP
110257191	ENSSSCT00000056114	DTYMK
100156777	ENSSSCT00000056242	CASP7
100152937	ENSSSCT00000056431	GRK5
100622057	ENSSSCT00000056781	KIF21B
100523705	ENSSSCT00000056863	TMEM140
100525250	ENSSSCT00000056865	CACNG5
100513359	ENSSSCT00000057023	ARID1A
110258192	ENSSSCT00000057553	P2RY8
780401	ENSSSCT00000057760
100156908	ENSSSCT00000057975	PEAR1
100513672	ENSSSCT00000058170	FGF5
100515246	ENSSSCT00000058327	TPD52L1
100512692	ENSSSCT00000058349	RNF146
100625585	ENSSSCT00000058448	IKZF4
102162648	ENSSSCT00000058461
106504144	ENSSSCT00000058546	DLGAP4
100511439	ENSSSCT00000058564	RFX1
110260403	ENSSSCT00000058617	PLEC
100157102	ENSSSCT00000058663	USP20
100154222	ENSSSCT00000058715	EPHA7
100152541	ENSSSCT00000058852	PQLC1
100155596	ENSSSCT00000059027	HRK
100624656	ENSSSCT00000059327	ERN2
100511221	ENSSSCT00000059529	MRPS23
100153673	ENSSSCT00000059668	CUX2
106508326	ENSSSCT00000059715	ARMC6
100512037	ENSSSCT00000059715	ARMC6
100302363	ENSSSCT00000059987	ETS1
100739641	ENSSSCT00000060150	FAM129B
100525669	ENSSSCT00000060196	DNAJB6
100302367	ENSSSCT00000060362	SOCS5
100525064	ENSSSCT00000060544	AASDHPPT
100271903	ENSSSCT00000060583	TNIP1
100512800	ENSSSCT00000060640	SCN4B
100623119	ENSSSCT00000060729	ZNF639
100155884	ENSSSCT00000060747	RERG
100516459	ENSSSCT00000060778	GAS1
100622761	ENSSSCT00000060846	LPGAT1
110257758	ENSSSCT00000060933	GPR101
110261173	ENSSSCT00000061212	ZBTB14
100737296	ENSSSCT00000061272	ESYT2
100516319	ENSSSCT00000061450
100525303	ENSSSCT00000061592	ALDH3A2
100738912	ENSSSCT00000061738	RPL18
100155713	ENSSSCT00000061869	DAAM2
100624596	ENSSSCT00000062086	PCYOX1
396628	ENSSSCT00000062182	VDR
110262034	ENSSSCT00000062271
100134977	ENSSSCT00000062375	ITGB5
100515711	ENSSSCT00000062434	SSBP2
100623772	ENSSSCT00000062464	ZNF862
100621092	ENSSSCT00000062493	ZCCHC24
100415931	ENSSSCT00000062842
100101472	ENSSSCT00000062934	AMPD1
397597	ENSSSCT00000063006	LHX9
100625758	ENSSSCT00000063035	CDH8
100511883	ENSSSCT00000063119	RIMS3
110260603	ENSSSCT00000063282	PLXNB2
100517170	ENSSSCT00000063812	MAX
100625497	ENSSSCT00000064179	EZH2
733636	ENSSSCT00000064302	HNF4A
100037301	ENSSSCT00000064647	DNMT3A
100152890	ENSSSCT00000064687	LYN
110256737	ENSSSCT00000064863
100621245	ENSSSCT00000065141	DBN1
110255350	ENSSSCT00000065336	EIF3F
100157574	ENSSSCT00000065443
100621155	ENSSSCT00000065452	RRP1B
100623080	ENSSSCT00000065476	FAM50A
100515309	ENSSSCT00000065664
100157970	ENSSSCT00000066137	DGCR2

## Sheet: GO results of genes of DMIs
ONTOLOGY	ID	Description	GeneRatio	BgRatio	pvalue	p.adjust	qvalue	geneID	Count
BP	GO:0003007	heart morphogenesis	8/124	53/5414	2.25612e-05	0.0426406	0.0403726	100156847/733631/100511484/492315/100286859/100154087/641309/397547	8
BP	GO:0072075	metanephric mesenchyme development	3/124	5/5414	0.00011342	0.0455363	0.0431143	100156847/492315/641309	3
BP	GO:0007507	heart development	10/124	108/5414	0.000160393	0.0455363	0.0431143	100156847/733631/100511484/100525505/492315/100286859/100157406/100154087/641309/397547	10
BP	GO:0003151	outflow tract morphogenesis	5/124	24/5414	0.00017424	0.0455363	0.0431143	100156847/492315/100286859/100154087/397547	5
BP	GO:0045995	regulation of embryonic development	5/124	25/5414	0.000213837	0.0455363	0.0431143	100156847/733631/492315/100154087/100525170	5
BP	GO:0072074	kidney mesenchyme development	3/124	6/5414	0.000223043	0.0455363	0.0431143	100156847/492315/641309	3
BP	GO:0090185	negative regulation of kidney development	3/124	6/5414	0.000223043	0.0455363	0.0431143	100156847/733631/492315	3
BP	GO:1905276	regulation of epithelial tube formation	3/124	6/5414	0.000223043	0.0455363	0.0431143	100156847/733631/100525170	3
BP	GO:1905331	negative regulation of morphogenesis of an epithelium	3/124	6/5414	0.000223043	0.0455363	0.0431143	100156847/733631/492315	3
BP	GO:0072001	renal system development	7/124	56/5414	0.000254855	0.0455363	0.0431143	100156847/733631/492315/100286859/100154026/100154087/641309	7
BP	GO:0001657	ureteric bud development	5/124	27/5414	0.000313213	0.0455363	0.0431143	100156847/733631/492315/100154026/641309	5
BP	GO:0072163	mesonephric epithelium development	5/124	27/5414	0.000313213	0.0455363	0.0431143	100156847/733631/492315/100154026/641309	5
BP	GO:0072164	mesonephric tubule development	5/124	27/5414	0.000313213	0.0455363	0.0431143	100156847/733631/492315/100154026/641309	5

## Sheet: KEGG results of genes of DMIs
ID	Description	GeneRatio	BgRatio	pvalue	p.adjust	qvalue	geneID	Count
ssc05217	Basal cell carcinoma	10/189	63/7714	2.54251e-06	0.000622915	0.000551324	100513655/100511484/100579172/100621090/100126276/100152215/100518650/100521912/100623280/100525170	10
ssc04550	Signaling pathways regulating pluripotency of stem cells	13/189	134/7714	2.24183e-05	0.00185337	0.00164036	100513655/100153154/100511484/100525505/100579172/397490/100126276/100518131/100521912/100519006/100514636/100525170/100286863	13
ssc05205	Proteoglycans in cancer	16/189	196/7714	2.26943e-05	0.00185337	0.00164036	100513655/100517431/100511484/100316568/100525505/102158045/396916/100737993/100157112/100126276/100152215/100518131/100523324/100521912/102167153/110259938	16
ssc05225	Hepatocellular carcinoma	14/189	160/7714	3.48298e-05	0.00213332	0.00188814	100513655/100511484/100525505/100579172/396916/100524299/100157302/100621090/100126276/100152215/100518131/100518650/100521912/100525170	14
ssc05224	Breast cancer	13/189	145/7714	5.17782e-05	0.00253713	0.00224554	100513655/100511484/100525505/100579172/100524299/100621090/100126276/100144522/100152215/100518131/100518650/100521912/100525170	13
ssc04150	mTOR signaling pathway	13/189	150/7714	7.36767e-05	0.00300846	0.0026627	100513655/100511484/100525505/100512677/100524299/100620726/100126276/100518131/100622752/100520503/100521912/100514221/100525170	13
ssc05226	Gastric cancer	12/189	147/7714	0.000246389	0.00862362	0.00763251	100513655/100511484/100525505/100579172/100524299/100621090/100126276/100152215/100518131/100518650/100521912/100525170	12
ssc04390	Hippo signaling pathway	11/189	150/7714	0.00109864	0.0336458	0.0297789	100513655/100522573/100511484/492315/100579172/100126276/100155536/100521912/100622418/100152085/100525170	11
ssc04310	Wnt signaling pathway	11/189	153/7714	0.0012916	0.0351603	0.0311193	100513655/100511484/100579172/100524299/100126276/100737256/100154087/100521912/110262035/100155713/100525170	11

## Sheet: GO results of DMGs
BP	GO:0072358	cardiovascular system development	16/178	153/5414	3.54e-05	0.0469744	0.0418617	100510995/100517865/100126284/493184/100286859/100520115/494560/100513345/100153873/100739306/733590/397401/100515110/397592/100152741/595111	16
BP	GO:0035239	tube morphogenesis	18/178	191/5414	4.66e-05	0.0469744	0.0418617	100510995/100517865/100126284/493184/100526213/100286859/494560/100513345/100151994/100153873/100739306/733590/100520334/397401/100515110/397592/100152741/595111	18
BP	GO:0016477	cell migration	22/178	271/5414	6.6e-05	0.0469744	0.0418617	100516438/100152462/100518131/100152052/100510995/493184/100516668/100286859/100513310/100521312/100625773/100621675/100523833/100153873/100739306/100516688/100515110/397592/595111/404697/100153225/397080	22
BP	GO:0001568	blood vessel development	15/178	147/5414	8.33e-05	0.0469744	0.0418617	100510995/100517865/100126284/493184/100286859/494560/100513345/100153873/100739306/733590/397401/100515110/397592/100152741/595111	15
BP	GO:0001944	vasculature development	15/178	151/5414	0.000113294	0.0469744	0.0418617	100510995/100517865/100126284/493184/100286859/494560/100513345/100153873/100739306/733590/397401/100515110/397592/100152741/595111	15
BP	GO:0040011	locomotion	25/178	350/5414	0.000166273	0.0469744	0.0418617	100516438/100152462/100518131/100152052/100510995/493184/100516668/100286859/100513310/100516483/100521312/100625773/100621675/100523833/100153873/100739306/100516688/100520334/100515110/397592/595111/404697/445521/100153225/397080	25
BP	GO:0050806	positive regulation of synaptic transmission	4/178	10/5414	0.000203148	0.0469744	0.0418617	100514585/100625267/100154873/396562	4
BP	GO:0001667	ameboidal-type cell migration	10/178	78/5414	0.00020743	0.0469744	0.0418617	100152462/100510995/493184/100286859/100739306/100515110/397592/595111/404697/100153225	10
BP	GO:0007169	transmembrane receptor protein tyrosine kinase signaling pathway	14/178	143/5414	0.000224873	0.0469744	0.0418617	100516438/100037966/100510995/100524544/493184/100516668/100286859/100513310/397495/397484/100135673/397550/100513672/100302367	14
BP	GO:0048646	anatomical structure formation involved in morphogenesis	19/178	235/5414	0.000226	0.0469744	0.0418617	100510995/100517865/100126284/493184/100526213/100286859/494560/100513345/100049702/100153873/100739306/733590/100520334/100514374/397401/100515110/397592/100152741/595111	19
BP	GO:0072359	circulatory system development	18/178	218/5414	0.000256527	0.0469744	0.0418617	100510995/100517865/100126284/493184/100286859/100520115/494560/100513345/100153873/100739306/733590/100520334/397401/100515110/100511484/397592/100152741/595111	18
BP	GO:0045765	regulation of angiogenesis	9/178	66/5414	0.00026952	0.0469744	0.0418617	100510995/100517865/100126284/493184/100286859/494560/100513345/397592/595111	9
BP	GO:0048870	cell motility	22/178	300/5414	0.000292367	0.0469744	0.0418617	100516438/100152462/100518131/100152052/100510995/493184/100516668/100286859/100513310/100521312/100625773/100621675/100523833/100153873/100739306/100516688/100515110/397592/595111/404697/100153225/397080	22
BP	GO:0051674	localization of cell	22/178	300/5414	0.000292367	0.0469744	0.0418617	100516438/100152462/100518131/100152052/100510995/493184/100516668/100286859/100513310/100521312/100625773/100621675/100523833/100153873/100739306/100516688/100515110/397592/595111/404697/100153225/397080	22
BP	GO:0007167	enzyme linked receptor protein signaling pathway	18/178	221/5414	0.000303916	0.0469744	0.0418617	100516438/100152462/100037966/100152052/100510995/100524544/493184/100516668/100286859/100513310/397495/100155304/397484/100135673/397550/100513672/100302367/733636	18
BP	GO:0007350	blastoderm segmentation	3/178	5/5414	0.000332874	0.0469744	0.0418617	100286859/100152741/100153225	3
BP	GO:0071498	cellular response to fluid shear stress	3/178	5/5414	0.000332874	0.0469744	0.0418617	733590/595111/100302367	3

## Sheet: KEGG results of DMGs
ID	Description	GeneRatio	BgRatio	pvalue	p.adjust	qvalue	geneID	Count
ssc04550	Signaling pathways regulating pluripotency of stem cells	14/277	134/7714	0.0003045	0.0398895	0.035899	100152462/100518131/100152052/100153154/100153927/100521912/100155304/100153248/100511484/100152741/595111/100327037/100626978/100519512	14
