# Supplementary material for: Genome-Wide DNA Methylation Analysis of Hypothalamus During the Onset of Puberty in Gilts
Source: Front Genet. 2019 Mar 19;10:228. doi: 10.3389/fgene.2019.00228 (PMC6433709; doi:10.3389/fgene.2019.00228)
Supplement: FIGURE S1 — Numbers of differentially methylated CpG islands and genes in hypothalamic methylomes across pubertal transition. The number of differentially methylated CpG islands (DMIs) and genes (DMGs) in Pre- vs. In-pubertal (A), In- vs. Post-pubertal (B), and Pre- vs. Post-pubertal (C) hypothalamus in the CpG or CpH context. [file Data_Sheet_1.ZIP › Supplementary File 2.xlsx]

## Sheet: Genes of DMIs
entrezgene	ensembl_transcript_id	external_gene_name
100523602	ENSSSCT00000000033	MCAT
100154640	ENSSSCT00000000088	CACNA1I
100520132	ENSSSCT00000000096	CBX7
100521449	ENSSSCT00000000098	NPTXR
100514523	ENSSSCT00000000111	KDELR3
100523843	ENSSSCT00000000254	KRT82
100626104	ENSSSCT00000000449	SDR9C7
100157776	ENSSSCT00000000535	CCT2
100512281	ENSSSCT00000001028	PPFIA2
100153368	ENSSSCT00000001139	ELOVL2
100623695	ENSSSCT00000001160	ATXN1
100154393	ENSSSCT00000002044	SLC41A3
100156260	ENSSSCT00000002059	FANCI
100155878	ENSSSCT00000002104	ODF3L1
100156534	ENSSSCT00000002149	HCN4
100156869	ENSSSCT00000002524
780411	ENSSSCT00000002603	PSEN1
100151940	ENSSSCT00000002655	ESRRB
733584	ENSSSCT00000002698	FOXN3
102167492	ENSSSCT00000002736	PRIMA1
100513153	ENSSSCT00000002955	GSE1
100519194	ENSSSCT00000003049	ZFHX3
100525400	ENSSSCT00000003076	ZDHHC1
100516976	ENSSSCT00000003123	GNAO1
100526109	ENSSSCT00000003163	WDR88
100620899	ENSSSCT00000003297
100515732	ENSSSCT00000003361	CIC
100515208	ENSSSCT00000003371
100737141	ENSSSCT00000003374	GRIK5
100523504	ENSSSCT00000003376	GRIK4
100511758	ENSSSCT00000003722	SLC35E2B
100520743	ENSSSCT00000003841	EFHD2
100519845	ENSSSCT00000003850	DNAJC16
100521975	ENSSSCT00000003931	GRHL3
100511265	ENSSSCT00000004033	MAP7D1
414283	ENSSSCT00000004097	ADCYAP1
396811	ENSSSCT00000004191	PTGER3
100513321	ENSSSCT00000004445	SFT2D1
100037969	ENSSSCT00000004604	PDE7B
100512321	ENSSSCT00000004658
100156679	ENSSSCT00000004702	DCBLD1
100154370	ENSSSCT00000004748
100514742	ENSSSCT00000004811	PRDM13
791125	ENSSSCT00000004886	FYN
100142669	ENSSSCT00000004932	BCKDHB
100511112	ENSSSCT00000005002	MBD2
414836	ENSSSCT00000005143	FBN1
100516409	ENSSSCT00000005249	OIP5
100522414	ENSSSCT00000005409	CDH20
100038033	ENSSSCT00000005572	LGALS3
100522358	ENSSSCT00000005620	SYT16
100513712	ENSSSCT00000006015	KIAA1958
397096	ENSSSCT00000006185	ENG
100049693	ENSSSCT00000006217	SPTAN1
100519640	ENSSSCT00000006220	PKN3
100625101	ENSSSCT00000006504	MROH1
100154375	ENSSSCT00000006653	SNX31
100155607	ENSSSCT00000006673	MATN2
100522993	ENSSSCT00000006674	LAPTM4B
100517890	ENSSSCT00000006777	SBSPON
100157611	ENSSSCT00000006882	KIFAP3
100154639	ENSSSCT00000006939	PBX1
100512714	ENSSSCT00000007462	ALX3
100519481	ENSSSCT00000007494	STXBP3
100154667	ENSSSCT00000007494	STXBP3
100525219	ENSSSCT00000007517	CDC14A
100153815	ENSSSCT00000007603	ZNHIT6
100152836	ENSSSCT00000007688	GPAT4
100523648	ENSSSCT00000007844	EBF4
100516303	ENSSSCT00000007878	SLC52A3
397536	ENSSSCT00000007909	BCL2L1
100514995	ENSSSCT00000007934
397453	ENSSSCT00000008279	ADAP1
100523779	ENSSSCT00000008290	INTS1
100270691	ENSSSCT00000008304	GRIFIN
100626336	ENSSSCT00000008502	ITGAM
397459	ENSSSCT00000008502	ITGAM
100512594	ENSSSCT00000008519	STX1A
100511250	ENSSSCT00000008701	ANKS3
100511924	ENSSSCT00000008705	NMRAL1
100521616	ENSSSCT00000008736	IL9R
396632	ENSSSCT00000008883	BCL2L11
100520484	ENSSSCT00000009081	TET3
110255208	ENSSSCT00000009130	AAK1
399536	ENSSSCT00000009288	GALM
100515022	ENSSSCT00000009464
100518977	ENSSSCT00000009509	TNIP2
100520203	ENSSSCT00000009529	JAKMIP1
100522745	ENSSSCT00000009836
100512296	ENSSSCT00000009836
397210	ENSSSCT00000009958	TRPC3
733582	ENSSSCT00000010110	CDS1
397289	ENSSSCT00000010111	NKX6-1
100519104	ENSSSCT00000010296	CAB39L
100519915	ENSSSCT00000010422	MBNL2
100620378	ENSSSCT00000010484	TMCO3
397617	ENSSSCT00000010539	HR
100152195	ENSSSCT00000010626	C8orf74
100520934	ENSSSCT00000010803	NOS1
100736858	ENSSSCT00000010833	RPH3A
100126845	ENSSSCT00000010881	TRPV4
100523027	ENSSSCT00000010887	MYO1H
100154253	ENSSSCT00000011170	BICC1
100038004	ENSSSCT00000011190	EGR2
100153520	ENSSSCT00000011222	HKDC1
100521870	ENSSSCT00000011378	OGDHL
100155165	ENSSSCT00000011499	PIK3AP1
100155987	ENSSSCT00000011504	RRP12
100157433	ENSSSCT00000011596	CALHM1
100156989	ENSSSCT00000011687	BAG3
106504096	ENSSSCT00000011855	BROX
100517911	ENSSSCT00000012197	ASB13
100626707	ENSSSCT00000012312	ITGA9
445004	ENSSSCT00000012482	NAA80
100521113	ENSSSCT00000012506	POC1A
100739306	ENSSSCT00000012659
106505672	ENSSSCT00000012662	IRAK2
100516936	ENSSSCT00000012713	COPG1
100154209	ENSSSCT00000012866	NCEH1
100524828	ENSSSCT00000012877	PEX5L
100152894	ENSSSCT00000012910
100156951	ENSSSCT00000012931	MB21D2
100518450	ENSSSCT00000013218	PRDM15
100522965	ENSSSCT00000013239	SHROOM2
100739061	ENSSSCT00000013302	MAP7D2
100154258	ENSSSCT00000013308	PHEX
397438	ENSSSCT00000013382	OTC
100620237	ENSSSCT00000013734	FRMPD3
100521058	ENSSSCT00000013751	CHRDL1
100519996	ENSSSCT00000013819	GRIA3
100521359	ENSSSCT00000014159	RAB1B
100144502	ENSSSCT00000014159	RAB1B
100135665	ENSSSCT00000014191	RELA
397027	ENSSSCT00000014210	CAPN1
100521178	ENSSSCT00000014299	PPP1R32
100516663	ENSSSCT00000014487	CREB3L1
100519410	ENSSSCT00000014643	GALNT18
397442	ENSSSCT00000014713	THOP1
100518176	ENSSSCT00000014720	NCLN
102163467	ENSSSCT00000014802	GPR108
100510892	ENSSSCT00000015032	ZSWIM4
100513073	ENSSSCT00000015147	SIN3B
100517457	ENSSSCT00000015169	COLGALT1
100513524	ENSSSCT00000015279	IBA57
100521073	ENSSSCT00000015312	MGAT4B
100524976	ENSSSCT00000015341	NSD1
100525685	ENSSSCT00000015354	CDHR2
396740	ENSSSCT00000015739	NR3C1
780412	ENSSSCT00000015888	MGAT1
100522198	ENSSSCT00000016145	NUP98
100523131	ENSSSCT00000016150
397579	ENSSSCT00000016161	FOLR1
396784	ENSSSCT00000016161	FOLR1
100513609	ENSSSCT00000016246	GAB2
100515962	ENSSSCT00000016680	CDK14
100515332	ENSSSCT00000016947	NMNAT2
100157280	ENSSSCT00000017192	SNX25
100154282	ENSSSCT00000017303	TBR1
100157662	ENSSSCT00000017407	HOXD1
100515691	ENSSSCT00000017701	SPHKAP
100518938	ENSSSCT00000017703	DNER
100153399	ENSSSCT00000017717	SPATA3
100517246	ENSSSCT00000017858
100516122	ENSSSCT00000018028	CPA5
100513961	ENSSSCT00000018028	CPA5
100739403	ENSSSCT00000018031	KLHDC10
100520873	ENSSSCT00000018057	IMPDH1
100624458	ENSSSCT00000018271	ANKH
554303	ENSSSCT00000018375	CCL28
397483	ENSSSCT00000018391	ITGA2
445002	ENSSSCT00000018397	FST
100518224	ENSSSCT00000018480	MCCC2
100515934	ENSSSCT00000018606	ANXA6
100521290	ENSSSCT00000018876	DCAKD
102160693	ENSSSCT00000018895	ITGA2B
397059	ENSSSCT00000018895	ITGA2B
100523018	ENSSSCT00000018946	ATP6V0A1
100514315	ENSSSCT00000018983	KRT36
100520764	ENSSSCT00000019072	OSBPL7
100524338	ENSSSCT00000019100	ZNF652
100513231	ENSSSCT00000019116	ABCC3
100526072	ENSSSCT00000019179	SCPEP1
503667	ENSSSCT00000019449	CAMKK1
100523750	ENSSSCT00000019462	SMTNL2
100517000	ENSSSCT00000019509	SLC16A13
100516337	ENSSSCT00000019583	CFAP52
100522896	ENSSSCT00000019623	TEKT3
102157639	ENSSSCT00000019641
100623447	ENSSSCT00000022489
100626947	ENSSSCT00000022611	WNT7B
100627471	ENSSSCT00000022828	CEACAM20
100621140	ENSSSCT00000022969	YARS
100151787	ENSSSCT00000023139	HECTD4
100625316	ENSSSCT00000023215	LDAH
100154230	ENSSSCT00000023221	MMP17
397098	ENSSSCT00000023369	ACR
100524241	ENSSSCT00000023483
100620316	ENSSSCT00000024124	EXOC1
100623984	ENSSSCT00000024296	FAM207A
106508157	ENSSSCT00000024367	TMEM267
100517196	ENSSSCT00000024370	SLC25A4
100520402	ENSSSCT00000024382	MAP3K14
100154017	ENSSSCT00000024610	EP400
100521009	ENSSSCT00000024631	SLC4A8
100627569	ENSSSCT00000024687	CPN2
100624843	ENSSSCT00000025333	SLC29A4
100516509	ENSSSCT00000025748	ARHGEF7
102162664	ENSSSCT00000025868	FRMD7
100514805	ENSSSCT00000026487	KMT2C
100316849	ENSSSCT00000026750	ZFP36
100522045	ENSSSCT00000026943	HAVCR2
100623923	ENSSSCT00000027308	STIP1
100625143	ENSSSCT00000027326	ASIC3
100626471	ENSSSCT00000027392	SULT2B1
110257347	ENSSSCT00000027401	SLC12A7
100626235	ENSSSCT00000027543	SLC45A3
100511654	ENSSSCT00000027635	SERTAD4
100628221	ENSSSCT00000027863	CPM
397039	ENSSSCT00000028089	MDH2
100620286	ENSSSCT00000028322	MKX
100624888	ENSSSCT00000028488	C19orf47
100620989	ENSSSCT00000028695	RAPGEF3
396643	ENSSSCT00000028867	SSTR3
493772	ENSSSCT00000028969	NPPC
100625422	ENSSSCT00000029070	RNF216
396814	ENSSSCT00000029511	IL2RA
100156232	ENSSSCT00000029591
100625247	ENSSSCT00000029626
100154866	ENSSSCT00000029770	KCNK5
100521297	ENSSSCT00000029998	CCSAP
110255237	ENSSSCT00000030185
102167481	ENSSSCT00000030185
100620559	ENSSSCT00000030185
100620829	ENSSSCT00000030464
100627254	ENSSSCT00000030632	ERC2
100158205	ENSSSCT00000031138	GALNT7
100736831	ENSSSCT00000031223	TNFSF9
100621059	ENSSSCT00000031703	ADGRF2
100624966	ENSSSCT00000031893	ARHGEF10
100524748	ENSSSCT00000031995	MYH14
100522368	ENSSSCT00000032116	EXOC6B
595126	ENSSSCT00000032142	LY75
100522985	ENSSSCT00000032550
100516656	ENSSSCT00000032570	HIBADH
100157373	ENSSSCT00000033116	TRIM45
397667	ENSSSCT00000033611	FHL1
100524567	ENSSSCT00000033697	PADI1
100134969	ENSSSCT00000034393	NFATC2
100515853	ENSSSCT00000035246
100048946	ENSSSCT00000035305	RNASEL
100156099	ENSSSCT00000035545	SLA
100526025	ENSSSCT00000035623	MSL3
100157265	ENSSSCT00000035876	PVALB
100525780	ENSSSCT00000035940	ULK2
110255210	ENSSSCT00000036669
100625238	ENSSSCT00000037156	AGAP3
100511004	ENSSSCT00000037367
110256943	ENSSSCT00000037439	SH3BP4
100521124	ENSSSCT00000037727	TIMM44
102164093	ENSSSCT00000038044	INAVA
100514082	ENSSSCT00000038446	MAP7
100523669	ENSSSCT00000038700	NUAK1
100620228	ENSSSCT00000039042	UMODL1
100519603	ENSSSCT00000039548	SLC41A2
100623720	ENSSSCT00000039559
100517132	ENSSSCT00000040122	ZNF609
100037305	ENSSSCT00000040162	BIN1
100620358	ENSSSCT00000040240	ZBTB17
110261760	ENSSSCT00000040348	DUSP22
100737001	ENSSSCT00000040470
100739492	ENSSSCT00000040619	ST3GAL6
100170138	ENSSSCT00000040644	NPG3
100144484	ENSSSCT00000040644	NPG3
407610	ENSSSCT00000040644	NPG3
396871	ENSSSCT00000040644	NPG3
100153861	ENSSSCT00000040956	SYAP1
449527	ENSSSCT00000041013	PHF20
100623809	ENSSSCT00000041597	TMC5
100521504	ENSSSCT00000041612	DCUN1D4
396773	ENSSSCT00000041679	SERPINH1
100516402	ENSSSCT00000042488	NDUFS1
100157647	ENSSSCT00000042818	PLEKHA1
102167934	ENSSSCT00000043069	NEUROD2
100522896	ENSSSCT00000043117	TEKT3
100516593	ENSSSCT00000043271	RFX2
100736894	ENSSSCT00000043646	TIA1
397266	ENSSSCT00000043788	BIRC5
100520385	ENSSSCT00000044212	MON1B
397428	ENSSSCT00000044382	HCRTR2
733657	ENSSSCT00000044541	FBXO32
100739793	ENSSSCT00000044781	ZNF362
100154314	ENSSSCT00000044986	SHPRH
100621019	ENSSSCT00000044999	ANAPC2
100521959	ENSSSCT00000045091	PROM2
396972	ENSSSCT00000045519
100625969	ENSSSCT00000045641	MGAT3
100154688	ENSSSCT00000045955	CAPN9
100511887	ENSSSCT00000046070	DNAJB14
100152289	ENSSSCT00000046182	RTN4R
100511808	ENSSSCT00000046187	JAKMIP2
110261307	ENSSSCT00000046485
110261306	ENSSSCT00000046485
100521230	ENSSSCT00000046499	2019-03-11
100156419	ENSSSCT00000046568	HOMER2
100511580	ENSSSCT00000046775	RGS21
110256991	ENSSSCT00000046988	STK11IP
100153706	ENSSSCT00000046998	CIT
100628008	ENSSSCT00000047329
100525547	ENSSSCT00000047609	ARHGAP18
100514037	ENSSSCT00000048158	EPS15L1
110261225	ENSSSCT00000048244	ACOT11
100157435	ENSSSCT00000048580	UBE3B
100526207	ENSSSCT00000048892	SAAL1
100511739	ENSSSCT00000048892	SAAL1
100511002	ENSSSCT00000048892	SAAL1
100157111	ENSSSCT00000049112	SLC35B3
100511052	ENSSSCT00000049700	DZANK1
100517560	ENSSSCT00000049880
100523207	ENSSSCT00000049947	VPS53
100622955	ENSSSCT00000050050	PRKCD
100514980	ENSSSCT00000050184	C17orf53
100622516	ENSSSCT00000050325	ZFAT
100621610	ENSSSCT00000050429	ADGRG5
100524818	ENSSSCT00000050515	ADAMTS3
110255680	ENSSSCT00000050983	ZNF658
100113469	ENSSSCT00000051569	CYP4V2
100625969	ENSSSCT00000051680	MGAT3
100188906	ENSSSCT00000052611	CHD3
100510891	ENSSSCT00000052663	ZNF317
102159830	ENSSSCT00000052682	CREBL2
100738134	ENSSSCT00000052778	ZNF502
100515040	ENSSSCT00000053497	LIMCH1
100517250	ENSSSCT00000053527	NUB1
100625102	ENSSSCT00000053540	TATDN1
110255938	ENSSSCT00000053975	GCGR
493186	ENSSSCT00000054084	SOCS3
100155465	ENSSSCT00000054117	LINGO1
641342	ENSSSCT00000054616	NR1D1
100152567	ENSSSCT00000054659	SCN5A
396832	ENSSSCT00000055031	LEP
100626074	ENSSSCT00000055042	SLC37A3
100624513	ENSSSCT00000055117	GRIK1
100101924	ENSSSCT00000055451	EIF4E2
100158033	ENSSSCT00000055458	NCKAP1
396859	ENSSSCT00000055475	NOS2
100516106	ENSSSCT00000055691	MRC2
100621326	ENSSSCT00000055780	PRKCQ
102167410	ENSSSCT00000056095
100517183	ENSSSCT00000056638	GOLM1
100152690	ENSSSCT00000056771	ZNF280B
110261555	ENSSSCT00000056773	SEMA4B
100153039	ENSSSCT00000056791	NSMAF
100157979	ENSSSCT00000056873	CPQ
110261089	ENSSSCT00000056908	GPR157
100515140	ENSSSCT00000057448	KIAA0513
100127143	ENSSSCT00000058082	PDE7A
100627498	ENSSSCT00000058162
397619	ENSSSCT00000058464	QDPR
100152552	ENSSSCT00000058487	SETD3
733621	ENSSSCT00000058607	FOXO3
100739355	ENSSSCT00000058855	NAA60
100627887	ENSSSCT00000058858	TMX4
100513075	ENSSSCT00000059276	ZCWPW1
100521745	ENSSSCT00000059647	UBAC2
100157502	ENSSSCT00000059689	MED20
100516911	ENSSSCT00000059735	USP44
100525955	ENSSSCT00000059759	SOX14
100157399	ENSSSCT00000059975	HSPA12A
100524999	ENSSSCT00000059983
100516128	ENSSSCT00000060155	ATG13
100157661	ENSSSCT00000060291	DCAF10
102158777	ENSSSCT00000060615	SPECC1
100515636	ENSSSCT00000060689	OGDH
100155210	ENSSSCT00000060858	MCTP2
100625929	ENSSSCT00000060962	GSG1L
100155094	ENSSSCT00000061568	EBF2
100520965	ENSSSCT00000061645	ADGRB2
100737739	ENSSSCT00000062176	RND1
100522074	ENSSSCT00000062458	NIPAL2
102157981	ENSSSCT00000062625	WNK2
100049680	ENSSSCT00000062714	MLPH
100511290	ENSSSCT00000062960	VPS16
100524569	ENSSSCT00000063145	JARID2
100621403	ENSSSCT00000063167	COL4A4
100512626	ENSSSCT00000063481	ORMDL3
102157965	ENSSSCT00000063862
780431	ENSSSCT00000064280	NDRG2
733636	ENSSSCT00000064302	HNF4A
100522126	ENSSSCT00000064403	ACSL6
100512003	ENSSSCT00000064404	NDST4
100233171	ENSSSCT00000064452	AGPAT3
100499510	ENSSSCT00000064566	AGO3
100499509	ENSSSCT00000064566	AGO3
100499507	ENSSSCT00000064566	AGO3
100187579	ENSSSCT00000064618	LPIN2
100513634	ENSSSCT00000064731	MPC1
100155423	ENSSSCT00000064805	FKBP5
100513645	ENSSSCT00000065197	NRTN
106509960	ENSSSCT00000065579	NSMCE2
100511480	ENSSSCT00000066291	FARP2
102165642	ENSSSCT00000000688
397165	ENSSSCT00000000708	CD69
100512536	ENSSSCT00000000810	WASHC1
100519603	ENSSSCT00000000911	SLC41A2
100157771	ENSSSCT00000001196	CARMIL1
100144459	ENSSSCT00000001343	TRIM10
100152609	ENSSSCT00000001750	MTCH1
397157	ENSSSCT00000001892	VEGFA
100153443	ENSSSCT00000002545	GPHN
397690	ENSSSCT00000002639	DLST
397688	ENSSSCT00000002750	SERPINA1
397478	ENSSSCT00000003125
100516914	ENSSSCT00000003278	CATSPERG
100522376	ENSSSCT00000003776	CENPS
100511264	ENSSSCT00000003785	EXOSC10
100524629	ENSSSCT00000003797	DRAXIN
100525404	ENSSSCT00000003810	KIAA2013
100514967	ENSSSCT00000003817	DHRS3
100156680	ENSSSCT00000004689	TBC1D32
100512572	ENSSSCT00000005012	WDR7
100156637	ENSSSCT00000005055	RORA
492313	ENSSSCT00000005288	THBS1
100152584	ENSSSCT00000005427	ALPK2
100152069	ENSSSCT00000005460	SMAD6
100152637	ENSSSCT00000005616
100522657	ENSSSCT00000005624	AEN
100516174	ENSSSCT00000006011	SUSD1
100153472	ENSSSCT00000006249	TOR1B
100151841	ENSSSCT00000006827	CLVS1
613131	ENSSSCT00000006958
100523784	ENSSSCT00000007168	ADAR
100154102	ENSSSCT00000007518	RTCA
100513149	ENSSSCT00000007600	ODF2L
100152781	ENSSSCT00000007812	SMOX
100101470	ENSSSCT00000007826	ATRN
100126293	ENSSSCT00000008204	CASS4
100512096	ENSSSCT00000008317
397500	ENSSSCT00000008668	ABAT
100514399	ENSSSCT00000008852	FAM120A
100233232	ENSSSCT00000008969	INPP4A
100049694	ENSSSCT00000009316	BIRC6
100522624	ENSSSCT00000009541	ABLIM2
100521464	ENSSSCT00000009888	ARHGAP10
100739491	ENSSSCT00000009979	SEC24D
100156247	ENSSSCT00000010888
100156449	ENSSSCT00000010911	GRK3
100157881	ENSSSCT00000011152	URB2
100155430	ENSSSCT00000011294	DUPD1
100152297	ENSSSCT00000011628	TECTB
100156189	ENSSSCT00000011666	SHTN1
100152900	ENSSSCT00000011784	KNDC1
100513615	ENSSSCT00000011977	C9orf3
100514126	ENSSSCT00000012170	USP6NL
100523696	ENSSSCT00000012744	AMOTL2
100512515	ENSSSCT00000013917	AFF2
100518540	ENSSSCT00000015452	TMEM161B
110262327	ENSSSCT00000016007	OR52N5
100302363	ENSSSCT00000016601	ETS1
100737004	ENSSSCT00000017315	COBLL1
100156373	ENSSSCT00000017637	VIL1
100153398	ENSSSCT00000017739	EFHD1
100623561	ENSSSCT00000017795	ASB1
100519232	ENSSSCT00000017980
100511793	ENSSSCT00000018151	ADCYAP1R1
733620	ENSSSCT00000018326	SPEF2
100519115	ENSSSCT00000018627	ADAMTS16
100517776	ENSSSCT00000018709	PRPSAP1
100462758	ENSSSCT00000018789	WIPI1
733677	ENSSSCT00000018801	CACNG1
100048996	ENSSSCT00000018831	CYB561
100523818	ENSSSCT00000019096	TTLL6
102165221	ENSSSCT00000019633	TTC19
808504	ENSSSCT00000019673	COX2
100627652	ENSSSCT00000022242	CCT5
100820830	ENSSSCT00000022352	ALDH4A1
100627249	ENSSSCT00000022429	NMT2
100516689	ENSSSCT00000022625	C1orf115
100621590	ENSSSCT00000023062	ARFGEF3
100512951	ENSSSCT00000023234	TCF7
100622686	ENSSSCT00000023299	PHACTR4
100621177	ENSSSCT00000023299	PHACTR4
100623453	ENSSSCT00000023323	KIF19
100623859	ENSSSCT00000023435	TRAF3IP1
100620339	ENSSSCT00000023613
100514064	ENSSSCT00000023729	ELF2
100624475	ENSSSCT00000024051	TMTC1
100623321	ENSSSCT00000024168	NMNAT3
100736753	ENSSSCT00000024273	COLEC11
100622923	ENSSSCT00000024938	PPM1L
100517159	ENSSSCT00000025766	ZC3H3
100127357	ENSSSCT00000025931	NDP
100524867	ENSSSCT00000025948	FHOD1
100622947	ENSSSCT00000026009	TMEM143
100627484	ENSSSCT00000026046	TNPO1
100621398	ENSSSCT00000026073	MRAS
100513357	ENSSSCT00000026702	DFFB
100157940	ENSSSCT00000026847	TFEB
100525632	ENSSSCT00000027115
100526240	ENSSSCT00000027165	NT5C
100628197	ENSSSCT00000027336	DHCR24
100622335	ENSSSCT00000027380
100627962	ENSSSCT00000027506
100621034	ENSSSCT00000028077	PARP1
100626631	ENSSSCT00000028548	TRAPPC12
100739731	ENSSSCT00000028975	SHISA2
100512651	ENSSSCT00000029053	STX1B
100622166	ENSSSCT00000029290	TRIP12
100621607	ENSSSCT00000029547	NSG1
106504095	ENSSSCT00000029795	ATP6V1B2
100625536	ENSSSCT00000029871	GUCY2D
100626327	ENSSSCT00000029926	PHC3
733601	ENSSSCT00000029955	PFKM
100622228	ENSSSCT00000030110	ARHGEF6
100517676	ENSSSCT00000030283	GOSR1
100622022	ENSSSCT00000030405	ZBTB7B
100739621	ENSSSCT00000031231	AFF1
100622078	ENSSSCT00000031464	STYXL1
100522249	ENSSSCT00000031530
100625797	ENSSSCT00000031589	KLHDC8A
100625317	ENSSSCT00000031626	USP14
102157824	ENSSSCT00000031837	GINM1
100519047	ENSSSCT00000032146	UBE2O
100154598	ENSSSCT00000032655	LAMP2
100526026	ENSSSCT00000033070
100152628	ENSSSCT00000033134	PSTPIP1
100514895	ENSSSCT00000033299	VCAN
397328	ENSSSCT00000033299	VCAN
414909	ENSSSCT00000033416	MAOB
100157894	ENSSSCT00000033571	NSDHL
106508173	ENSSSCT00000033967
100522579	ENSSSCT00000033967
100515458	ENSSSCT00000034697	FRMPD4
100038019	ENSSSCT00000035130	TGFBR2
100621622	ENSSSCT00000035135	SFRP1
100152881	ENSSSCT00000035253
100524726	ENSSSCT00000035468	OCRL
751862	ENSSSCT00000035960	DMBT1
100523299	ENSSSCT00000035970	MCF2
100286859	ENSSSCT00000035993	NRP1
100156785	ENSSSCT00000036111	NCALD
106506914	ENSSSCT00000036652	RS1
100623824	ENSSSCT00000036697	DCLK1
100620396	ENSSSCT00000037089	FBXO25
100515506	ENSSSCT00000037374	KRT15
100520428	ENSSSCT00000037555	CHST10
100517360	ENSSSCT00000037612	PRDM10
110256677	ENSSSCT00000038056
100624134	ENSSSCT00000038199
100515041	ENSSSCT00000038442	PDLIM5
100620702	ENSSSCT00000038470	TRHDE
397671	ENSSSCT00000038744	PPARG
100626910	ENSSSCT00000038816	ISX
100157402	ENSSSCT00000038837	NIN
102160115	ENSSSCT00000039107	MGAM
100524667	ENSSSCT00000039144	PLIN4
106510546	ENSSSCT00000039237	CYP2S1
100523057	ENSSSCT00000039594	YWHAG
100519468	ENSSSCT00000039626	TNFSF14
100737075	ENSSSCT00000039957	SP9
100519533	ENSSSCT00000040225	DGKZ
102160693	ENSSSCT00000040262	ITGA2B
397059	ENSSSCT00000040262	ITGA2B
100520913	ENSSSCT00000040550	EPB41L3
102165864	ENSSSCT00000040790	BTBD6
100624948	ENSSSCT00000040823	EXOC3
100523600	ENSSSCT00000041072	PCP4L1
406235	ENSSSCT00000041136	WNK1
100523186	ENSSSCT00000041180	PLEKHA5
100152429	ENSSSCT00000041205
100127479	ENSSSCT00000041287	CALB2
100151978	ENSSSCT00000041331	MED13L
100513305	ENSSSCT00000041386	STRADA
100621933	ENSSSCT00000041399	EHD3
100623801	ENSSSCT00000041594	P4HA2
100152085	ENSSSCT00000041605	TEAD4
106505070	ENSSSCT00000041720	RGS13
100625566	ENSSSCT00000041737	SMIM5
100157775	ENSSSCT00000041871	TRPM6
100154378	ENSSSCT00000041923	PDE10A
100511523	ENSSSCT00000042047	TMPRSS13
110259845	ENSSSCT00000042058	CYTH3
100738248	ENSSSCT00000042203	EEPD1
100623993	ENSSSCT00000042316	SBNO2
100518487	ENSSSCT00000042369
100625134	ENSSSCT00000042573
100113399	ENSSSCT00000042680	TP23
100049648	ENSSSCT00000042680	TP23
100620583	ENSSSCT00000042748	FAM120B
100526190	ENSSSCT00000042876	DGKD
100738623	ENSSSCT00000043263	C4orf19
100152816	ENSSSCT00000043492	SYT6
100514545	ENSSSCT00000043573	RBPMS
100622787	ENSSSCT00000043589	CLIC4
100625364	ENSSSCT00000043733	ERG
100519661	ENSSSCT00000043765	TUBGCP6
397566	ENSSSCT00000043825	PGM1
100462726	ENSSSCT00000043883	BCLAF1
100154251	ENSSSCT00000043946	PLEK2
100522200	ENSSSCT00000043965	DCUN1D5
110256501	ENSSSCT00000044042	RRP1
100621607	ENSSSCT00000044341	NSG1
100738351	ENSSSCT00000044399	MAPT
100739198	ENSSSCT00000044514	DTX2
397160	ENSSSCT00000044827	CD34
100737226	ENSSSCT00000044888	MSI2
110260200	ENSSSCT00000044904	THEM6
100516780	ENSSSCT00000044934	KHSRP
100620627	ENSSSCT00000044935
100522444	ENSSSCT00000045084
100522557	ENSSSCT00000045114
100525135	ENSSSCT00000045201	AP3M2
100623647	ENSSSCT00000045290	GRIA1
110255643	ENSSSCT00000045381	LBR
100512986	ENSSSCT00000045527	ARPP21
100135029	ENSSSCT00000045536	SLA-5
100620538	ENSSSCT00000045721
100623620	ENSSSCT00000045824	SURF4
100737821	ENSSSCT00000045968
106510608	ENSSSCT00000046128	CEP104
396848	ENSSSCT00000046142	MYLK
100521573	ENSSSCT00000046192	EPC1
110260724	ENSSSCT00000046295	ETNK1
100514785	ENSSSCT00000046346	LAMC1
100624191	ENSSSCT00000046487
100517285	ENSSSCT00000046487
100520106	ENSSSCT00000046516	CCDC62
100523741	ENSSSCT00000046548	SMG9
100518253	ENSSSCT00000046939	TUBA8
100152591	ENSSSCT00000046957	CPNE5
100155888	ENSSSCT00000047129	TOX
100623809	ENSSSCT00000047211	TMC5
397553	ENSSSCT00000047415	NR1H3
106504097	ENSSSCT00000047555	RASAL2
100513842	ENSSSCT00000047647	GRK2
100624451	ENSSSCT00000047691
110256069	ENSSSCT00000047908	DOC2B
100153006	ENSSSCT00000047926	ATP8B1
100621541	ENSSSCT00000047959	BCAR1
100622196	ENSSSCT00000048150	IQSEC1
100157989	ENSSSCT00000048207	FBXO21
100523398	ENSSSCT00000048224	SPNS2
100624704	ENSSSCT00000048418	RAP1GAP2
100626730	ENSSSCT00000048478	RABEP1
100517601	ENSSSCT00000048496	RHBDF2
100157912	ENSSSCT00000048589	PAG1
100736664	ENSSSCT00000048636	GPR162
100512239	ENSSSCT00000049038	C6orf106
100738229	ENSSSCT00000049148	DENND1B
100518407	ENSSSCT00000049199	PJA1
100625616	ENSSSCT00000049472	GBX1
100514811	ENSSSCT00000049474	PLA2G4E
106508768	ENSSSCT00000049771	ZNF689
110259373	ENSSSCT00000049830	MOB3A
100520777	ENSSSCT00000049851	TBC1D9B
396983	ENSSSCT00000049972	PDXK
768112	ENSSSCT00000049993	YIPF5
100233171	ENSSSCT00000050064	AGPAT3
100625935	ENSSSCT00000050127	CRACR2A
396881	ENSSSCT00000050181	FCN2
100621582	ENSSSCT00000050191	UBTF
100523985	ENSSSCT00000050192	DYNC1I1
100626786	ENSSSCT00000050334	PGLYRP3
100156915	ENSSSCT00000050442	ZNF7
100622540	ENSSSCT00000050537	VPS35L
100152823	ENSSSCT00000050566
100513720	ENSSSCT00000050790	GUK1
100737056	ENSSSCT00000051237	FRMD4A
100624000	ENSSSCT00000051322	GDE1
100516892	ENSSSCT00000051566	MTM1
100737439	ENSSSCT00000051604	LRRC8D
100521950	ENSSSCT00000051682	FKBP8
100620800	ENSSSCT00000052044
106504190	ENSSSCT00000052177	TWF2
397007	ENSSSCT00000052177	TWF2
100739365	ENSSSCT00000052222	NIPSNAP3B
100154081	ENSSSCT00000052222	NIPSNAP3B
100624888	ENSSSCT00000052233	C19orf47
110260902	ENSSSCT00000052303	SLC38A8
100513345	ENSSSCT00000052444	GTF2I
100156257	ENSSSCT00000052552	NHSL1
100524270	ENSSSCT00000052758
100152782	ENSSSCT00000052828	TRMT11
396562	ENSSSCT00000052931	GFAP
100519968	ENSSSCT00000053070	RABGAP1L
110260205	ENSSSCT00000053108
100170114	ENSSSCT00000053539	POR
100521541	ENSSSCT00000053866	SYT7
100521078	ENSSSCT00000053974	LMTK2
110260059	ENSSSCT00000054019	CYS1
100625239	ENSSSCT00000054063	RNASEH2B
100513594	ENSSSCT00000054319	RBFOX2
100516385	ENSSSCT00000054371
106504110	ENSSSCT00000054475	ALDH7A1
100153088	ENSSSCT00000054521	CRLS1
100524194	ENSSSCT00000054635	MRPL28
106508710	ENSSSCT00000054708	SERHL2
100513804	ENSSSCT00000054765	RBM46
110256146	ENSSSCT00000054793	TMEM11
100153008	ENSSSCT00000055020	BICDL1
106508687	ENSSSCT00000055074	TOM1L2
110261011	ENSSSCT00000055100	VASP
100152364	ENSSSCT00000055307	AKNA
100174964	ENSSSCT00000055470	ARPC1B
100522940	ENSSSCT00000055614	OAF
100514856	ENSSSCT00000055771	APBB2
397308	ENSSSCT00000055934	SREBF1
100512625	ENSSSCT00000056020	TMEM101
100736804	ENSSSCT00000056150	ZNF385A
100515782	ENSSSCT00000056195	SRSF4
768101	ENSSSCT00000056195	SRSF4
100156777	ENSSSCT00000056242	CASP7
100620346	ENSSSCT00000056383	PPP2R5C
100153922	ENSSSCT00000056530	TCF7L2
100517448	ENSSSCT00000056831	CD99L2
100513962	ENSSSCT00000056868	AASS
100624533	ENSSSCT00000056897	PAK3
100156419	ENSSSCT00000057026	HOMER2
100521902	ENSSSCT00000057136	PRR12
100515053	ENSSSCT00000057165	RBM6
100518293	ENSSSCT00000057167	LRP4
100520441	ENSSSCT00000057194	NIPAL1
110255716	ENSSSCT00000057280	KIN
100152205	ENSSSCT00000057442	DST
110261069	ENSSSCT00000057446	ZNF444
100157791	ENSSSCT00000057741	VANGL1
110259489	ENSSSCT00000057862	TIFAB
100525603	ENSSSCT00000058074	UBAP2
396943	ENSSSCT00000058128	ITGB2
100157399	ENSSSCT00000058601	HSPA12A
100524391	ENSSSCT00000058763	NSUN6
100625298	ENSSSCT00000058923	GABRG3
100153814	ENSSSCT00000059215	DDAH1
110258247	ENSSSCT00000059416
100518024	ENSSSCT00000059627	ARFIP1
100519919	ENSSSCT00000059730	ITGAE
110259235	ENSSSCT00000059812	SPTBN2
100627241	ENSSSCT00000060336
100620970	ENSSSCT00000060351	NR3C2
100523778	ENSSSCT00000060628	CTNNA1
100738148	ENSSSCT00000060692	CRB1
100737107	ENSSSCT00000060997	IFFO2
100125838	ENSSSCT00000061032	NOD2
100156028	ENSSSCT00000061157	KIZ
100525378	ENSSSCT00000061314	PHF24
100524976	ENSSSCT00000061395	NSD1
100522048	ENSSSCT00000061486	SLC13A4
100511271	ENSSSCT00000061707	RFC1
100624596	ENSSSCT00000062086	PCYOX1
100511916	ENSSSCT00000062140	LDLRAD3
100524973	ENSSSCT00000062208	PTPRJ
100514580	ENSSSCT00000062506	ARHGAP35
100512571	ENSSSCT00000062552	HMGN3
100519979	ENSSSCT00000063148	UNG
100624901	ENSSSCT00000063216	MYPN
100513740	ENSSSCT00000063442	FAM151A
110259308	ENSSSCT00000063659
110256943	ENSSSCT00000063838	SH3BP4
100737868	ENSSSCT00000063847
100737600	ENSSSCT00000063873	ZNF326
100522795	ENSSSCT00000064001	REV1
100522606	ENSSSCT00000064001	REV1
100152418	ENSSSCT00000064413	MTBP
100621582	ENSSSCT00000064625	UBTF
100153445	ENSSSCT00000064735	WNT7A
780438	ENSSSCT00000064859	SMPX
110256859	ENSSSCT00000064861	CCDC117
100523837	ENSSSCT00000064871	PRR5L
100521766	ENSSSCT00000064993	GPR107
100621245	ENSSSCT00000065141	DBN1
100154205	ENSSSCT00000065252	DUSP13
100739740	ENSSSCT00000065454	PATZ1
100513976	ENSSSCT00000065628
100037273	ENSSSCT00000065681	MEF2A
100519950	ENSSSCT00000065684	TBC1D8
397363	ENSSSCT00000065755	TYK2
100154231	ENSSSCT00000065778	ANKRD10
100157921	ENSSSCT00000065829	RALGPS1
100155888	ENSSSCT00000065833	TOX
100511618	ENSSSCT00000065978
100623993	ENSSSCT00000066000	SBNO2
110257398	ENSSSCT00000066057
100521123	ENSSSCT00000066259	SBF2

## Sheet: DMGs
entrezgene	ensembl_transcript_id	gene_name
100523602	ENSSSCT00000000033	MCAT
100154640	ENSSSCT00000000088	CACNA1I
100520132	ENSSSCT00000000096	CBX7
100521449	ENSSSCT00000000098	NPTXR
100514523	ENSSSCT00000000111	KDELR3
100523843	ENSSSCT00000000254	KRT82
100626104	ENSSSCT00000000449	SDR9C7
100157776	ENSSSCT00000000535	CCT2
100512281	ENSSSCT00000001028	PPFIA2
100153368	ENSSSCT00000001139	ELOVL2
100623695	ENSSSCT00000001160	ATXN1
100154393	ENSSSCT00000002044	SLC41A3
100156260	ENSSSCT00000002059	FANCI
100155878	ENSSSCT00000002104	ODF3L1
100156534	ENSSSCT00000002149	HCN4
100156869	ENSSSCT00000002524
780411	ENSSSCT00000002603	PSEN1
100151940	ENSSSCT00000002655	ESRRB
733584	ENSSSCT00000002698	FOXN3
102167492	ENSSSCT00000002736	PRIMA1
100513153	ENSSSCT00000002955	GSE1
100519194	ENSSSCT00000003049	ZFHX3
100525400	ENSSSCT00000003076	ZDHHC1
100516976	ENSSSCT00000003123	GNAO1
100526109	ENSSSCT00000003163	WDR88
100620899	ENSSSCT00000003297
100515732	ENSSSCT00000003361	CIC
100515208	ENSSSCT00000003371
100737141	ENSSSCT00000003374	GRIK5
100523504	ENSSSCT00000003376	GRIK4
100511758	ENSSSCT00000003722	SLC35E2B
100520743	ENSSSCT00000003841	EFHD2
100519845	ENSSSCT00000003850	DNAJC16
100521975	ENSSSCT00000003931	GRHL3
100511265	ENSSSCT00000004033	MAP7D1
414283	ENSSSCT00000004097	ADCYAP1
396811	ENSSSCT00000004191	PTGER3
100513321	ENSSSCT00000004445	SFT2D1
100512321	ENSSSCT00000004658
100156679	ENSSSCT00000004702	DCBLD1
100154370	ENSSSCT00000004748
100514742	ENSSSCT00000004811	PRDM13
791125	ENSSSCT00000004886	FYN
100142669	ENSSSCT00000004932	BCKDHB
100511112	ENSSSCT00000005002	MBD2
414836	ENSSSCT00000005143	FBN1
100516409	ENSSSCT00000005249	OIP5
100522414	ENSSSCT00000005409	CDH20
100038033	ENSSSCT00000005572	LGALS3
100522358	ENSSSCT00000005620	SYT16
100513712	ENSSSCT00000006015	KIAA1958
397096	ENSSSCT00000006185	ENG
100049693	ENSSSCT00000006217	SPTAN1
100519640	ENSSSCT00000006220	PKN3
100625101	ENSSSCT00000006504	MROH1
100154375	ENSSSCT00000006653	SNX31
100155607	ENSSSCT00000006673	MATN2
100522993	ENSSSCT00000006674	LAPTM4B
100517890	ENSSSCT00000006777	SBSPON
100157611	ENSSSCT00000006882	KIFAP3
100154639	ENSSSCT00000006939	PBX1
100512714	ENSSSCT00000007462	ALX3
100519481	ENSSSCT00000007494	STXBP3
100154667	ENSSSCT00000007494	STXBP3
100525219	ENSSSCT00000007517	CDC14A
100153815	ENSSSCT00000007603	ZNHIT6
100152836	ENSSSCT00000007688	GPAT4
100523648	ENSSSCT00000007844	EBF4
100516303	ENSSSCT00000007878	SLC52A3
397536	ENSSSCT00000007909	BCL2L1
100514995	ENSSSCT00000007934
397453	ENSSSCT00000008279	ADAP1
100523779	ENSSSCT00000008290	INTS1
100270691	ENSSSCT00000008304	GRIFIN
100519360	ENSSSCT00000008421	MYL10
397459	ENSSSCT00000008502	ITGAM
100512594	ENSSSCT00000008519	STX1A
100511250	ENSSSCT00000008701	ANKS3
100511924	ENSSSCT00000008705	NMRAL1
100521616	ENSSSCT00000008736	IL9R
396632	ENSSSCT00000008883	BCL2L11
100520484	ENSSSCT00000009081	TET3
110255208	ENSSSCT00000009130	AAK1
399536	ENSSSCT00000009288	GALM
100515022	ENSSSCT00000009464
100518977	ENSSSCT00000009509	TNIP2
100520203	ENSSSCT00000009529	JAKMIP1
100522745	ENSSSCT00000009836
100512296	ENSSSCT00000009836
397210	ENSSSCT00000009958	TRPC3
733582	ENSSSCT00000010110	CDS1
397289	ENSSSCT00000010111	NKX6-1
100519104	ENSSSCT00000010296	CAB39L
100519915	ENSSSCT00000010422	MBNL2
100620378	ENSSSCT00000010484	TMCO3
397617	ENSSSCT00000010539	HR
100152195	ENSSSCT00000010626	C8orf74
100520934	ENSSSCT00000010803	NOS1
100736858	ENSSSCT00000010833	RPH3A
100126845	ENSSSCT00000010881	TRPV4
100523027	ENSSSCT00000010887	MYO1H
100154253	ENSSSCT00000011170	BICC1
100038004	ENSSSCT00000011190	EGR2
100153520	ENSSSCT00000011222	HKDC1
100521870	ENSSSCT00000011378	OGDHL
100155165	ENSSSCT00000011499	PIK3AP1
100155987	ENSSSCT00000011504	RRP12
100157433	ENSSSCT00000011596	CALHM1
100156989	ENSSSCT00000011687	BAG3
106504096	ENSSSCT00000011855	BROX
100517911	ENSSSCT00000012197	ASB13
100626707	ENSSSCT00000012312	ITGA9
445004	ENSSSCT00000012482	NAA80
100521113	ENSSSCT00000012506	POC1A
100739306	ENSSSCT00000012659
106505672	ENSSSCT00000012662	IRAK2
100516936	ENSSSCT00000012713	COPG1
100154209	ENSSSCT00000012866	NCEH1
100524828	ENSSSCT00000012877	PEX5L
100152894	ENSSSCT00000012910
100156951	ENSSSCT00000012931	MB21D2
100518450	ENSSSCT00000013218	PRDM15
100522965	ENSSSCT00000013239	SHROOM2
100739061	ENSSSCT00000013302	MAP7D2
100154258	ENSSSCT00000013308	PHEX
397438	ENSSSCT00000013382	OTC
100620237	ENSSSCT00000013734	FRMPD3
100521058	ENSSSCT00000013751	CHRDL1
100519996	ENSSSCT00000013819	GRIA3
100521359	ENSSSCT00000014159	RAB1B
100144502	ENSSSCT00000014159	RAB1B
100135665	ENSSSCT00000014191	RELA
397027	ENSSSCT00000014210	CAPN1
100521178	ENSSSCT00000014299	PPP1R32
100516663	ENSSSCT00000014487	CREB3L1
100519410	ENSSSCT00000014643	GALNT18
100518176	ENSSSCT00000014720	NCLN
102163467	ENSSSCT00000014802	GPR108
100510892	ENSSSCT00000015032	ZSWIM4
100513073	ENSSSCT00000015147	SIN3B
100517457	ENSSSCT00000015169	COLGALT1
100513524	ENSSSCT00000015279	IBA57
100521073	ENSSSCT00000015312	MGAT4B
100524976	ENSSSCT00000015341	NSD1
100525685	ENSSSCT00000015354	CDHR2
396740	ENSSSCT00000015739	NR3C1
780412	ENSSSCT00000015888	MGAT1
100522198	ENSSSCT00000016145	NUP98
100523131	ENSSSCT00000016150
397579	ENSSSCT00000016161	FOLR1
396784	ENSSSCT00000016161	FOLR1
100513609	ENSSSCT00000016246	GAB2
100515962	ENSSSCT00000016680	CDK14
100515332	ENSSSCT00000016947	NMNAT2
100157280	ENSSSCT00000017192	SNX25
100154282	ENSSSCT00000017303	TBR1
100157662	ENSSSCT00000017407	HOXD1
100515691	ENSSSCT00000017701	SPHKAP
100518938	ENSSSCT00000017703	DNER
100153399	ENSSSCT00000017717	SPATA3
100517246	ENSSSCT00000017858
100516122	ENSSSCT00000018028	CPA5
100513961	ENSSSCT00000018028	CPA5
100739403	ENSSSCT00000018031	KLHDC10
100520873	ENSSSCT00000018057	IMPDH1
100624458	ENSSSCT00000018271	ANKH
554303	ENSSSCT00000018375	CCL28
397483	ENSSSCT00000018391	ITGA2
445002	ENSSSCT00000018397	FST
100518224	ENSSSCT00000018480	MCCC2
100515934	ENSSSCT00000018606	ANXA6
100521290	ENSSSCT00000018876	DCAKD
102160693	ENSSSCT00000018895	ITGA2B
397059	ENSSSCT00000018895	ITGA2B
100523018	ENSSSCT00000018946	ATP6V0A1
100514315	ENSSSCT00000018983	KRT36
100520764	ENSSSCT00000019072	OSBPL7
100524338	ENSSSCT00000019100	ZNF652
100513231	ENSSSCT00000019116	ABCC3
100526072	ENSSSCT00000019179	SCPEP1
503667	ENSSSCT00000019449	CAMKK1
100523750	ENSSSCT00000019462	SMTNL2
100517000	ENSSSCT00000019509	SLC16A13
100516337	ENSSSCT00000019583	CFAP52
100522896	ENSSSCT00000019623	TEKT3
102157639	ENSSSCT00000019641
100623447	ENSSSCT00000022489
100626947	ENSSSCT00000022611	WNT7B
100627471	ENSSSCT00000022828	CEACAM20
100621140	ENSSSCT00000022969	YARS
100151787	ENSSSCT00000023139	HECTD4
100625316	ENSSSCT00000023215	LDAH
100154230	ENSSSCT00000023221	MMP17
397098	ENSSSCT00000023369	ACR
100524241	ENSSSCT00000023483
100620316	ENSSSCT00000024124	EXOC1
100623984	ENSSSCT00000024296	FAM207A
106508157	ENSSSCT00000024367	TMEM267
100517196	ENSSSCT00000024370	SLC25A4
100520402	ENSSSCT00000024382	MAP3K14
100154017	ENSSSCT00000024610	EP400
100521009	ENSSSCT00000024631	SLC4A8
100627569	ENSSSCT00000024687	CPN2
100624843	ENSSSCT00000025333	SLC29A4
100516509	ENSSSCT00000025748	ARHGEF7
102162664	ENSSSCT00000025868	FRMD7
100514805	ENSSSCT00000026487	KMT2C
100316849	ENSSSCT00000026750	ZFP36
100522045	ENSSSCT00000026943	HAVCR2
100623923	ENSSSCT00000027308	STIP1
100625143	ENSSSCT00000027326	ASIC3
100626471	ENSSSCT00000027392	SULT2B1
110257347	ENSSSCT00000027401	SLC12A7
100626235	ENSSSCT00000027543	SLC45A3
100511654	ENSSSCT00000027635	SERTAD4
100628221	ENSSSCT00000027863	CPM
397039	ENSSSCT00000028089	MDH2
100620286	ENSSSCT00000028322	MKX
100624888	ENSSSCT00000028488	C19orf47
100620989	ENSSSCT00000028695	RAPGEF3
396643	ENSSSCT00000028867	SSTR3
493772	ENSSSCT00000028969	NPPC
100625422	ENSSSCT00000029070	RNF216
396814	ENSSSCT00000029511	IL2RA
100156232	ENSSSCT00000029591
100625247	ENSSSCT00000029626
100154866	ENSSSCT00000029770	KCNK5
100521297	ENSSSCT00000029998	CCSAP
110255237	ENSSSCT00000030185
102167481	ENSSSCT00000030185
100620559	ENSSSCT00000030185
100620829	ENSSSCT00000030464
100627254	ENSSSCT00000030632	ERC2
100158205	ENSSSCT00000031138	GALNT7
100736831	ENSSSCT00000031223	TNFSF9
100621059	ENSSSCT00000031703	ADGRF2
100624966	ENSSSCT00000031893	ARHGEF10
100524748	ENSSSCT00000031995	MYH14
100522368	ENSSSCT00000032116	EXOC6B
595126	ENSSSCT00000032142	LY75
100522985	ENSSSCT00000032550
100516656	ENSSSCT00000032570	HIBADH
100157373	ENSSSCT00000033116	TRIM45
397667	ENSSSCT00000033611	FHL1
100524567	ENSSSCT00000033697	PADI1
100134969	ENSSSCT00000034393	NFATC2
100515853	ENSSSCT00000035246
100048946	ENSSSCT00000035305	RNASEL
100156099	ENSSSCT00000035545	SLA
100526025	ENSSSCT00000035623	MSL3
100157265	ENSSSCT00000035876	PVALB
100525780	ENSSSCT00000035940	ULK2
110255210	ENSSSCT00000036669
100625238	ENSSSCT00000037156	AGAP3
100511004	ENSSSCT00000037367
110256943	ENSSSCT00000037439	SH3BP4
100521124	ENSSSCT00000037727	TIMM44
102164093	ENSSSCT00000038044	INAVA
100514082	ENSSSCT00000038446	MAP7
100523669	ENSSSCT00000038700	NUAK1
100620228	ENSSSCT00000039042	UMODL1
100519603	ENSSSCT00000039548	SLC41A2
100623720	ENSSSCT00000039559
100517132	ENSSSCT00000040122	ZNF609
100037305	ENSSSCT00000040162	BIN1
100620358	ENSSSCT00000040240	ZBTB17
110261760	ENSSSCT00000040348	DUSP22
100737001	ENSSSCT00000040470
100739492	ENSSSCT00000040619	ST3GAL6
100170138	ENSSSCT00000040644	NPG3
100144484	ENSSSCT00000040644	NPG3
407610	ENSSSCT00000040644	NPG3
396871	ENSSSCT00000040644	NPG3
100153861	ENSSSCT00000040956	SYAP1
449527	ENSSSCT00000041013	PHF20
100623809	ENSSSCT00000041597	TMC5
100521504	ENSSSCT00000041612	DCUN1D4
396773	ENSSSCT00000041679	SERPINH1
100516402	ENSSSCT00000042488	NDUFS1
100157647	ENSSSCT00000042818	PLEKHA1
102167934	ENSSSCT00000043069	NEUROD2
100522896	ENSSSCT00000043117	TEKT3
100516593	ENSSSCT00000043271	RFX2
100736894	ENSSSCT00000043646	TIA1
397266	ENSSSCT00000043788	BIRC5
100520385	ENSSSCT00000044212	MON1B
397428	ENSSSCT00000044382	HCRTR2
733657	ENSSSCT00000044541	FBXO32
100739793	ENSSSCT00000044781	ZNF362
100154314	ENSSSCT00000044986	SHPRH
100621019	ENSSSCT00000044999	ANAPC2
100521959	ENSSSCT00000045091	PROM2
396972	ENSSSCT00000045519
100625969	ENSSSCT00000045641	MGAT3
100154688	ENSSSCT00000045955	CAPN9
100511887	ENSSSCT00000046070	DNAJB14
100152289	ENSSSCT00000046182	RTN4R
100511808	ENSSSCT00000046187	JAKMIP2
110261307	ENSSSCT00000046485
110261306	ENSSSCT00000046485
100521230	ENSSSCT00000046499	2019-03-11
100156419	ENSSSCT00000046568	HOMER2
100511580	ENSSSCT00000046775	RGS21
110256991	ENSSSCT00000046988	STK11IP
100153706	ENSSSCT00000046998	CIT
100628008	ENSSSCT00000047329
100525547	ENSSSCT00000047609	ARHGAP18
100514037	ENSSSCT00000048158	EPS15L1
110261225	ENSSSCT00000048244	ACOT11
100157435	ENSSSCT00000048580	UBE3B
100526207	ENSSSCT00000048892	SAAL1
100511739	ENSSSCT00000048892	SAAL1
100511002	ENSSSCT00000048892	SAAL1
100157111	ENSSSCT00000049112	SLC35B3
100511052	ENSSSCT00000049700	DZANK1
100517560	ENSSSCT00000049880
100523207	ENSSSCT00000049947	VPS53
100622955	ENSSSCT00000050050	PRKCD
100514980	ENSSSCT00000050184	C17orf53
100622516	ENSSSCT00000050325	ZFAT
100621610	ENSSSCT00000050429	ADGRG5
100524818	ENSSSCT00000050515	ADAMTS3
110255680	ENSSSCT00000050983	ZNF658
100113469	ENSSSCT00000051569	CYP4V2
100625969	ENSSSCT00000051680	MGAT3
100188906	ENSSSCT00000052611	CHD3
100510891	ENSSSCT00000052663	ZNF317
102159830	ENSSSCT00000052682	CREBL2
100738134	ENSSSCT00000052778	ZNF502
100515040	ENSSSCT00000053497	LIMCH1
100517250	ENSSSCT00000053527	NUB1
100625102	ENSSSCT00000053540	TATDN1
110255938	ENSSSCT00000053975	GCGR
493186	ENSSSCT00000054084	SOCS3
100155465	ENSSSCT00000054117	LINGO1
641342	ENSSSCT00000054616	NR1D1
100152567	ENSSSCT00000054659	SCN5A
396832	ENSSSCT00000055031	LEP
100626074	ENSSSCT00000055042	SLC37A3
100624513	ENSSSCT00000055117	GRIK1
100101924	ENSSSCT00000055451	EIF4E2
100158033	ENSSSCT00000055458	NCKAP1
396859	ENSSSCT00000055475	NOS2
100516106	ENSSSCT00000055691	MRC2
100621326	ENSSSCT00000055780	PRKCQ
102167410	ENSSSCT00000056095
100517183	ENSSSCT00000056638	GOLM1
100152690	ENSSSCT00000056771	ZNF280B
110261555	ENSSSCT00000056773	SEMA4B
100153039	ENSSSCT00000056791	NSMAF
100157979	ENSSSCT00000056873	CPQ
110261089	ENSSSCT00000056908	GPR157
100515140	ENSSSCT00000057448	KIAA0513
100127143	ENSSSCT00000058082	PDE7A
100627498	ENSSSCT00000058162
397619	ENSSSCT00000058464	QDPR
100152552	ENSSSCT00000058487	SETD3
733621	ENSSSCT00000058607	FOXO3
100739355	ENSSSCT00000058855	NAA60
100627887	ENSSSCT00000058858	TMX4
100513075	ENSSSCT00000059276	ZCWPW1
100521745	ENSSSCT00000059647	UBAC2
100157502	ENSSSCT00000059689	MED20
100516911	ENSSSCT00000059735	USP44
100525955	ENSSSCT00000059759	SOX14
100157399	ENSSSCT00000059975	HSPA12A
100524999	ENSSSCT00000059983
100516128	ENSSSCT00000060155	ATG13
100157661	ENSSSCT00000060291	DCAF10
102158777	ENSSSCT00000060615	SPECC1
100515636	ENSSSCT00000060689	OGDH
100155210	ENSSSCT00000060858	MCTP2
100625929	ENSSSCT00000060962	GSG1L
100155094	ENSSSCT00000061568	EBF2
100520965	ENSSSCT00000061645	ADGRB2
100737739	ENSSSCT00000062176	RND1
100522074	ENSSSCT00000062458	NIPAL2
102157981	ENSSSCT00000062625	WNK2
100049680	ENSSSCT00000062714	MLPH
100511290	ENSSSCT00000062960	VPS16
100524569	ENSSSCT00000063145	JARID2
100621403	ENSSSCT00000063167	COL4A4
100512626	ENSSSCT00000063481	ORMDL3
102157965	ENSSSCT00000063862
780431	ENSSSCT00000064280	NDRG2
733636	ENSSSCT00000064302	HNF4A
100522126	ENSSSCT00000064403	ACSL6
100512003	ENSSSCT00000064404	NDST4
100233171	ENSSSCT00000064452	AGPAT3
100499510	ENSSSCT00000064566	AGO3
100499509	ENSSSCT00000064566	AGO3
100499507	ENSSSCT00000064566	AGO3
100187579	ENSSSCT00000064618	LPIN2
100513634	ENSSSCT00000064731	MPC1
100155423	ENSSSCT00000064805	FKBP5
100513645	ENSSSCT00000065197	NRTN
106509960	ENSSSCT00000065579	NSMCE2
100511480	ENSSSCT00000066291	FARP2
102165642	ENSSSCT00000000688
397165	ENSSSCT00000000708	CD69
100512536	ENSSSCT00000000810	WASHC1
100519603	ENSSSCT00000000911	SLC41A2
100157771	ENSSSCT00000001196	CARMIL1
100144459	ENSSSCT00000001343	TRIM10
100152609	ENSSSCT00000001750	MTCH1
397157	ENSSSCT00000001892	VEGFA
100153443	ENSSSCT00000002545	GPHN
397690	ENSSSCT00000002639	DLST
397688	ENSSSCT00000002750	SERPINA1
397478	ENSSSCT00000003125
100516914	ENSSSCT00000003278	CATSPERG
100522376	ENSSSCT00000003776	CENPS
100511264	ENSSSCT00000003785	EXOSC10
100524629	ENSSSCT00000003797	DRAXIN
100525404	ENSSSCT00000003810	KIAA2013
100514967	ENSSSCT00000003817	DHRS3
100156680	ENSSSCT00000004689	TBC1D32
100512572	ENSSSCT00000005012	WDR7
100156637	ENSSSCT00000005055	RORA
492313	ENSSSCT00000005288	THBS1
100152584	ENSSSCT00000005427	ALPK2
100152069	ENSSSCT00000005460	SMAD6
100152637	ENSSSCT00000005616
100522657	ENSSSCT00000005624	AEN
100516174	ENSSSCT00000006011	SUSD1
100153472	ENSSSCT00000006249	TOR1B
100151841	ENSSSCT00000006827	CLVS1
613131	ENSSSCT00000006958
100523784	ENSSSCT00000007168	ADAR
100154102	ENSSSCT00000007518	RTCA
100513149	ENSSSCT00000007600	ODF2L
100152781	ENSSSCT00000007812	SMOX
100101470	ENSSSCT00000007826	ATRN
100126293	ENSSSCT00000008204	CASS4
100512096	ENSSSCT00000008317
397500	ENSSSCT00000008668	ABAT
100514399	ENSSSCT00000008852	FAM120A
100233232	ENSSSCT00000008969	INPP4A
100049694	ENSSSCT00000009316	BIRC6
100522624	ENSSSCT00000009541	ABLIM2
100521464	ENSSSCT00000009888	ARHGAP10
100739491	ENSSSCT00000009979	SEC24D
100156247	ENSSSCT00000010888
100156449	ENSSSCT00000010911	GRK3
100157881	ENSSSCT00000011152	URB2
100155430	ENSSSCT00000011294	DUPD1
100152297	ENSSSCT00000011628	TECTB
100156189	ENSSSCT00000011666	SHTN1
100152900	ENSSSCT00000011784	KNDC1
100513615	ENSSSCT00000011977	C9orf3
100514126	ENSSSCT00000012170	USP6NL
100523696	ENSSSCT00000012744	AMOTL2
100512515	ENSSSCT00000013917	AFF2
100518540	ENSSSCT00000015452	TMEM161B
110262327	ENSSSCT00000016007	OR52N5
100302363	ENSSSCT00000016601	ETS1
100737004	ENSSSCT00000017315	COBLL1
100156373	ENSSSCT00000017637	VIL1
100153398	ENSSSCT00000017739	EFHD1
100623561	ENSSSCT00000017795	ASB1
100519232	ENSSSCT00000017980
100511793	ENSSSCT00000018151	ADCYAP1R1
733620	ENSSSCT00000018326	SPEF2
100519115	ENSSSCT00000018627	ADAMTS16
100517776	ENSSSCT00000018709	PRPSAP1
100462758	ENSSSCT00000018789	WIPI1
733677	ENSSSCT00000018801	CACNG1
100048996	ENSSSCT00000018831	CYB561
100523818	ENSSSCT00000019096	TTLL6
102165221	ENSSSCT00000019633	TTC19
808504	ENSSSCT00000019673	COX2
100627652	ENSSSCT00000022242	CCT5
100820830	ENSSSCT00000022352	ALDH4A1
100627249	ENSSSCT00000022429	NMT2
100516689	ENSSSCT00000022625	C1orf115
100621590	ENSSSCT00000023062	ARFGEF3
100512951	ENSSSCT00000023234	TCF7
100622686	ENSSSCT00000023299	PHACTR4
100621177	ENSSSCT00000023299	PHACTR4
100623453	ENSSSCT00000023323	KIF19
100623859	ENSSSCT00000023435	TRAF3IP1
100620339	ENSSSCT00000023613
100514064	ENSSSCT00000023729	ELF2
100624475	ENSSSCT00000024051	TMTC1
100623321	ENSSSCT00000024168	NMNAT3
100736753	ENSSSCT00000024273	COLEC11
100622923	ENSSSCT00000024938	PPM1L
100517159	ENSSSCT00000025766	ZC3H3
100127357	ENSSSCT00000025931	NDP
100524867	ENSSSCT00000025948	FHOD1
100622947	ENSSSCT00000026009	TMEM143
100627484	ENSSSCT00000026046	TNPO1
100621398	ENSSSCT00000026073	MRAS
100513357	ENSSSCT00000026702	DFFB
100157940	ENSSSCT00000026847	TFEB
100525632	ENSSSCT00000027115
100526240	ENSSSCT00000027165	NT5C
100628197	ENSSSCT00000027336	DHCR24
100622335	ENSSSCT00000027380
100627962	ENSSSCT00000027506
100621034	ENSSSCT00000028077	PARP1
100626631	ENSSSCT00000028548	TRAPPC12
100739731	ENSSSCT00000028975	SHISA2
100512651	ENSSSCT00000029053	STX1B
100622166	ENSSSCT00000029290	TRIP12
100621607	ENSSSCT00000029547	NSG1
106504095	ENSSSCT00000029795	ATP6V1B2
100625536	ENSSSCT00000029871	GUCY2D
100626327	ENSSSCT00000029926	PHC3
733601	ENSSSCT00000029955	PFKM
100622228	ENSSSCT00000030110	ARHGEF6
100517676	ENSSSCT00000030283	GOSR1
100622022	ENSSSCT00000030405	ZBTB7B
100739621	ENSSSCT00000031231	AFF1
100622078	ENSSSCT00000031464	STYXL1
100522249	ENSSSCT00000031530
100625797	ENSSSCT00000031589	KLHDC8A
100625317	ENSSSCT00000031626	USP14
102157824	ENSSSCT00000031837	GINM1
100519047	ENSSSCT00000032146	UBE2O
100154598	ENSSSCT00000032655	LAMP2
100526026	ENSSSCT00000033070
100152628	ENSSSCT00000033134	PSTPIP1
100514895	ENSSSCT00000033299	VCAN
397328	ENSSSCT00000033299	VCAN
414909	ENSSSCT00000033416	MAOB
100157894	ENSSSCT00000033571	NSDHL
106508173	ENSSSCT00000033967
100522579	ENSSSCT00000033967
100515458	ENSSSCT00000034697	FRMPD4
100038019	ENSSSCT00000035130	TGFBR2
100621622	ENSSSCT00000035135	SFRP1
100152881	ENSSSCT00000035253
100524726	ENSSSCT00000035468	OCRL
751862	ENSSSCT00000035960	DMBT1
100523299	ENSSSCT00000035970	MCF2
100286859	ENSSSCT00000035993	NRP1
100156785	ENSSSCT00000036111	NCALD
106506914	ENSSSCT00000036652	RS1
100623824	ENSSSCT00000036697	DCLK1
100620396	ENSSSCT00000037089	FBXO25
100515506	ENSSSCT00000037374	KRT15
100520428	ENSSSCT00000037555	CHST10
100517360	ENSSSCT00000037612	PRDM10
110256677	ENSSSCT00000038056
100624134	ENSSSCT00000038199
100515041	ENSSSCT00000038442	PDLIM5
100620702	ENSSSCT00000038470	TRHDE
397671	ENSSSCT00000038744	PPARG
100626910	ENSSSCT00000038816	ISX
100157402	ENSSSCT00000038837	NIN
102160115	ENSSSCT00000039107	MGAM
100524667	ENSSSCT00000039144	PLIN4
106510546	ENSSSCT00000039237	CYP2S1
100523057	ENSSSCT00000039594	YWHAG
100519468	ENSSSCT00000039626	TNFSF14
100737075	ENSSSCT00000039957	SP9
100519533	ENSSSCT00000040225	DGKZ
102160693	ENSSSCT00000040262	ITGA2B
397059	ENSSSCT00000040262	ITGA2B
100520913	ENSSSCT00000040550	EPB41L3
102165864	ENSSSCT00000040790	BTBD6
100624948	ENSSSCT00000040823	EXOC3
100523600	ENSSSCT00000041072	PCP4L1
406235	ENSSSCT00000041136	WNK1
100523186	ENSSSCT00000041180	PLEKHA5
100152429	ENSSSCT00000041205
100127479	ENSSSCT00000041287	CALB2
100151978	ENSSSCT00000041331	MED13L
100513305	ENSSSCT00000041386	STRADA
100621933	ENSSSCT00000041399	EHD3
100623801	ENSSSCT00000041594	P4HA2
100152085	ENSSSCT00000041605	TEAD4
106505070	ENSSSCT00000041720	RGS13
100625566	ENSSSCT00000041737	SMIM5
100157775	ENSSSCT00000041871	TRPM6
100154378	ENSSSCT00000041923	PDE10A
100511523	ENSSSCT00000042047	TMPRSS13
110259845	ENSSSCT00000042058	CYTH3
100738248	ENSSSCT00000042203	EEPD1
100623993	ENSSSCT00000042316	SBNO2
100518487	ENSSSCT00000042369
100625134	ENSSSCT00000042573
100113399	ENSSSCT00000042680	TP23
100049648	ENSSSCT00000042680	TP23
100620583	ENSSSCT00000042748	FAM120B
100526190	ENSSSCT00000042876	DGKD
100738623	ENSSSCT00000043263	C4orf19
100514545	ENSSSCT00000043573	RBPMS
100622787	ENSSSCT00000043589	CLIC4
100625364	ENSSSCT00000043733	ERG
397566	ENSSSCT00000043825	PGM1
100462726	ENSSSCT00000043883	BCLAF1
100154251	ENSSSCT00000043946	PLEK2
100522200	ENSSSCT00000043965	DCUN1D5
110256501	ENSSSCT00000044042	RRP1
100621607	ENSSSCT00000044341	NSG1
100738351	ENSSSCT00000044399	MAPT
100739198	ENSSSCT00000044514	DTX2
397160	ENSSSCT00000044827	CD34
100737226	ENSSSCT00000044888	MSI2
110260200	ENSSSCT00000044904	THEM6
100516780	ENSSSCT00000044934	KHSRP
100620627	ENSSSCT00000044935
100522444	ENSSSCT00000045084
100522557	ENSSSCT00000045114
100525135	ENSSSCT00000045201	AP3M2
100623647	ENSSSCT00000045290	GRIA1
110255643	ENSSSCT00000045381	LBR
100512986	ENSSSCT00000045527	ARPP21
100135029	ENSSSCT00000045536	SLA-5
100620538	ENSSSCT00000045721
100623620	ENSSSCT00000045824	SURF4
100737821	ENSSSCT00000045968
106510608	ENSSSCT00000046128	CEP104
396848	ENSSSCT00000046142	MYLK
100521573	ENSSSCT00000046192	EPC1
110260724	ENSSSCT00000046295	ETNK1
100514785	ENSSSCT00000046346	LAMC1
100624191	ENSSSCT00000046487
100517285	ENSSSCT00000046487
100520106	ENSSSCT00000046516	CCDC62
100523741	ENSSSCT00000046548	SMG9
100518253	ENSSSCT00000046939	TUBA8
100152591	ENSSSCT00000046957	CPNE5
100155888	ENSSSCT00000047129	TOX
100623809	ENSSSCT00000047211	TMC5
397553	ENSSSCT00000047415	NR1H3
106504097	ENSSSCT00000047555	RASAL2
100513842	ENSSSCT00000047647	GRK2
100624451	ENSSSCT00000047691
110256069	ENSSSCT00000047908	DOC2B
100153006	ENSSSCT00000047926	ATP8B1
100621541	ENSSSCT00000047959	BCAR1
100622196	ENSSSCT00000048150	IQSEC1
100157989	ENSSSCT00000048207	FBXO21
100523398	ENSSSCT00000048224	SPNS2
100624704	ENSSSCT00000048418	RAP1GAP2
100626730	ENSSSCT00000048478	RABEP1
100517601	ENSSSCT00000048496	RHBDF2
100157912	ENSSSCT00000048589	PAG1
100736664	ENSSSCT00000048636	GPR162
100512239	ENSSSCT00000049038	C6orf106
100738229	ENSSSCT00000049148	DENND1B
100518407	ENSSSCT00000049199	PJA1
100625616	ENSSSCT00000049472	GBX1
100514811	ENSSSCT00000049474	PLA2G4E
106508768	ENSSSCT00000049771	ZNF689
110259373	ENSSSCT00000049830	MOB3A
100520777	ENSSSCT00000049851	TBC1D9B
396983	ENSSSCT00000049972	PDXK
768112	ENSSSCT00000049993	YIPF5
100233171	ENSSSCT00000050064	AGPAT3
100625935	ENSSSCT00000050127	CRACR2A
396881	ENSSSCT00000050181	FCN2
100621582	ENSSSCT00000050191	UBTF
100523985	ENSSSCT00000050192	DYNC1I1
100626786	ENSSSCT00000050334	PGLYRP3
100156915	ENSSSCT00000050442	ZNF7
100622540	ENSSSCT00000050537	VPS35L
100152823	ENSSSCT00000050566
100513720	ENSSSCT00000050790	GUK1
100737056	ENSSSCT00000051237	FRMD4A
100624000	ENSSSCT00000051322	GDE1
100516892	ENSSSCT00000051566	MTM1
100737439	ENSSSCT00000051604	LRRC8D
100521950	ENSSSCT00000051682	FKBP8
100620800	ENSSSCT00000052044
106504190	ENSSSCT00000052177	TWF2
397007	ENSSSCT00000052177	TWF2
100739365	ENSSSCT00000052222	NIPSNAP3B
100154081	ENSSSCT00000052222	NIPSNAP3B
100624888	ENSSSCT00000052233	C19orf47
110260902	ENSSSCT00000052303	SLC38A8
100513345	ENSSSCT00000052444	GTF2I
100156257	ENSSSCT00000052552	NHSL1
100524270	ENSSSCT00000052758
100152782	ENSSSCT00000052828	TRMT11
396562	ENSSSCT00000052931	GFAP
100519968	ENSSSCT00000053070	RABGAP1L
110260205	ENSSSCT00000053108
100170114	ENSSSCT00000053539	POR
100521541	ENSSSCT00000053866	SYT7
100521078	ENSSSCT00000053974	LMTK2
110260059	ENSSSCT00000054019	CYS1
100625239	ENSSSCT00000054063	RNASEH2B
100513594	ENSSSCT00000054319	RBFOX2
100516385	ENSSSCT00000054371
106504110	ENSSSCT00000054475	ALDH7A1
100153088	ENSSSCT00000054521	CRLS1
100524194	ENSSSCT00000054635	MRPL28
106508710	ENSSSCT00000054708	SERHL2
100513804	ENSSSCT00000054765	RBM46
110256146	ENSSSCT00000054793	TMEM11
100153008	ENSSSCT00000055020	BICDL1
106508687	ENSSSCT00000055074	TOM1L2
110261011	ENSSSCT00000055100	VASP
100152364	ENSSSCT00000055307	AKNA
100174964	ENSSSCT00000055470	ARPC1B
100522940	ENSSSCT00000055614	OAF
100514856	ENSSSCT00000055771	APBB2
397308	ENSSSCT00000055934	SREBF1
100512625	ENSSSCT00000056020	TMEM101
100736804	ENSSSCT00000056150	ZNF385A
100515782	ENSSSCT00000056195	SRSF4
768101	ENSSSCT00000056195	SRSF4
100156777	ENSSSCT00000056242	CASP7
100620346	ENSSSCT00000056383	PPP2R5C
100153922	ENSSSCT00000056530	TCF7L2
100517448	ENSSSCT00000056831	CD99L2
100513962	ENSSSCT00000056868	AASS
100624533	ENSSSCT00000056897	PAK3
100156419	ENSSSCT00000057026	HOMER2
100521902	ENSSSCT00000057136	PRR12
100515053	ENSSSCT00000057165	RBM6
100518293	ENSSSCT00000057167	LRP4
100520441	ENSSSCT00000057194	NIPAL1
110255716	ENSSSCT00000057280	KIN
100152205	ENSSSCT00000057442	DST
110261069	ENSSSCT00000057446	ZNF444
100157791	ENSSSCT00000057741	VANGL1
110259489	ENSSSCT00000057862	TIFAB
100525603	ENSSSCT00000058074	UBAP2
396943	ENSSSCT00000058128	ITGB2
100157399	ENSSSCT00000058601	HSPA12A
100524391	ENSSSCT00000058763	NSUN6
100625298	ENSSSCT00000058923	GABRG3
100153814	ENSSSCT00000059215	DDAH1
110258247	ENSSSCT00000059416
100518024	ENSSSCT00000059627	ARFIP1
100519919	ENSSSCT00000059730	ITGAE
110259235	ENSSSCT00000059812	SPTBN2
100627241	ENSSSCT00000060336
100620970	ENSSSCT00000060351	NR3C2
100523778	ENSSSCT00000060628	CTNNA1
100738148	ENSSSCT00000060692	CRB1
100737107	ENSSSCT00000060997	IFFO2
100125838	ENSSSCT00000061032	NOD2
100156028	ENSSSCT00000061157	KIZ
100525378	ENSSSCT00000061314	PHF24
100524976	ENSSSCT00000061395	NSD1
100522048	ENSSSCT00000061486	SLC13A4
100511271	ENSSSCT00000061707	RFC1
100624596	ENSSSCT00000062086	PCYOX1
100511916	ENSSSCT00000062140	LDLRAD3
100524973	ENSSSCT00000062208	PTPRJ
100514580	ENSSSCT00000062506	ARHGAP35
100512571	ENSSSCT00000062552	HMGN3
100519979	ENSSSCT00000063148	UNG
100624901	ENSSSCT00000063216	MYPN
100513740	ENSSSCT00000063442	FAM151A
110259308	ENSSSCT00000063659
110256943	ENSSSCT00000063838	SH3BP4
100737868	ENSSSCT00000063847
100737600	ENSSSCT00000063873	ZNF326
100522795	ENSSSCT00000064001	REV1
100522606	ENSSSCT00000064001	REV1
100152418	ENSSSCT00000064413	MTBP
100621582	ENSSSCT00000064625	UBTF
100153445	ENSSSCT00000064735	WNT7A
780438	ENSSSCT00000064859	SMPX
110256859	ENSSSCT00000064861	CCDC117
100523837	ENSSSCT00000064871	PRR5L
100521766	ENSSSCT00000064993	GPR107
100621245	ENSSSCT00000065141	DBN1
100154205	ENSSSCT00000065252	DUSP13
100739740	ENSSSCT00000065454	PATZ1
100513976	ENSSSCT00000065628
100037273	ENSSSCT00000065681	MEF2A
100519950	ENSSSCT00000065684	TBC1D8
397363	ENSSSCT00000065755	TYK2
100154231	ENSSSCT00000065778	ANKRD10
100157921	ENSSSCT00000065829	RALGPS1
100155888	ENSSSCT00000065833	TOX
100511618	ENSSSCT00000065978
100623993	ENSSSCT00000066000	SBNO2
110257398	ENSSSCT00000066057
100521123	ENSSSCT00000066259	SBF2

## Sheet: GO results of genes of DMIs
ONTOLOGY	ID	Description	GeneRatio	BgRatio	pvalue	p.adjust	qvalue	geneID	Count
BP	GO:0018193	peptidyl-amino acid modification	28/244	264/5414	1.62224e-05	0.0337913	0.0325131	791125/100518050/100522920/100524544/397077/100038004/399501/100526242/397201/100144587/100518510/100624225/100144501/100511551/397251/100152776/100511417/396991/100302367/100152462/100155091/397157/100514104/397396/780428/100153414/100623256/100736650	28
MF	GO:0001102	RNA polymerase II activating transcription factor binding	5/273	11/6231	5.78636e-05	0.022914	0.022914	100038004/100152741/100524471/100511417/100736650	5
MF	GO:0033613	activating transcription factor binding	5/273	13/6231	0.000149903	0.0296809	0.0296809	100038004/100152741/100524471/100511417/100736650	5
MF	GO:0001085	RNA polymerase II transcription factor binding	7/273	33/6231	0.000459317	0.0493949	0.0493949	100038004/100152741/100158102/100524471/100511417/100689266/100736650	7
MF	GO:0008134	transcription factor binding	14/273	116/6231	0.000498938	0.0493949	0.0493949	100038004/100152741/100154087/100158102/100520297/100524471/100152776/100511417/100155974/100689266/100520359/100156502/100514856/100736650	14

## Sheet: KEGG results of gene of DMIs
ID	Description	GeneRatio	BgRatio	pvalue	p.adjust	qvalue	geneID	Count
ssc04510	Focal adhesion	27/370	194/7714	4.86516e-07	0.000136225	0.000113691	791125/100154581/397350/100511735/100624069/397192/100516641/397653/100623720/100151931/100524831/100156602/100511507/100519360/396554/102166564/100739768/100155091/397157/100627936/100621911/780428/100515267/397070/397162/100623256/733585	27
ssc04151	PI3K-Akt signaling pathway	33/370	335/7714	5.87233e-05	0.00822127	0.00686136	100154581/397350/100624069/397192/100516641/397201/100623720/100512677/100156602/448810/100144501/100511507/100135665/396554/102166564/100038015/100154766/100513721/100512048/100738968/100155091/397157/574064/100737053/100622336/100621911/110258189/100515267/100620346/397070/397162/397470/397584	33
ssc05165	Human papillomavirus infection	31/370	318/7714	0.000120035	0.0112033	0.00935012	100154581/397077/100624069/397192/100623720/100519512/100156602/100511507/100049657/100135665/396554/100518811/102166564/100512048/102163140/100155091/100144522/397157/100737053/100626947/100621911/780428/110258189/100620346/397070/397162/397470/100135029/100515666/100135036/397584	31
ssc04072	Phospholipase D signaling pathway	18/370	146/7714	0.000200879	0.0140615	0.0117355	791125/100519210/102167387/100155970/100233171/100519446/100156602/100049657/100514402/100301914/102162790/100624934/102166564/100038015/100155983/100515267/397070/100518663	18
ssc04520	Adherens junction	11/370	69/7714	0.00039515	0.0221284	0.0184681	791125/397350/100155782/100516641/397653/100525017/100511480/100048953/780428/397070/100521277	11
ssc04010	MAPK signaling pathway	27/370	286/7714	0.000549792	0.025657	0.021413	100515286/100156182/397350/100520100/100516641/100513491/100156602/448810/100144501/100135665/100517574/102166564/110259213/110260602/100513721/100738968/100621090/110259950/397157/397241/100521986/780428/100519006/100515267/397070/100511769/733585	27
ssc04114	Oocyte meiosis	14/370	113/7714	0.000961894	0.0384758	0.0321113	100515286/397350/100155970/100514402/100624934/100512048/102157652/397241/100524037/100620346/397470/100462674/110260638/100736650	14

## Sheet: GO results of DMGs
ONTOLOGY	ID	Description	GeneRatio	BgRatio	pvalue	p.adjust	qvalue	geneID	Count
MF	GO:1902936	phosphatidylinositol bisphosphate binding	7/247	27/6231	6.35e-05	0.02722	0.0265931	397453/100620316/100151841/100462758/106506914/100154251/106504190	7
MF	GO:1901981	phosphatidylinositol phosphate binding	8/247	39/6231	0.000115095	0.02722	0.0265931	397453/100620316/100151841/100462758/106506914/100154251/106504190/100518024	8

## Sheet: KEGG results of DMGs
ID	Description	GeneRatio	BgRatio	pvalue	p.adjust	qvalue	geneID	Count
ssc00310	Lysine degradation	10/302	58/7714	7.15e-05	0.019888	0.0189015	100521870/100517457/100524976/100514805/100152552/100515636/397690/100620538/106504110/100513962	10
