# Supplementary material for: Genome-Wide DNA Methylation Analysis of Hypothalamus During the Onset of Puberty in Gilts
Source: Front Genet. 2019 Mar 19;10:228. doi: 10.3389/fgene.2019.00228 (PMC6433709; doi:10.3389/fgene.2019.00228)
Supplement: FIGURE S1 — Numbers of differentially methylated CpG islands and genes in hypothalamic methylomes across pubertal transition. The number of differentially methylated CpG islands (DMIs) and genes (DMGs) in Pre- vs. In-pubertal (A), In- vs. Post-pubertal (B), and Pre- vs. Post-pubertal (C) hypothalamus in the CpG or CpH context. [file Data_Sheet_1.ZIP › Supplementary File 3.xlsx]

## Sheet: Regarding genes of DMCs in QTLs
entrezgene	ensembl_transcript_id	gene_name
100152822	ENSSSCT00000002239	REC8
397082	ENSSSCT00000002252	DHRS4
100511265	ENSSSCT00000004033	MAP7D1
396986	ENSSSCT00000004040	FHL3
100513019	ENSSSCT00000004041	UTP11
397513	ENSSSCT00000004042	POU3F1
100513990	ENSSSCT00000004044	RRAGC
100620374	ENSSSCT00000004054
100516203	ENSSSCT00000004058	NT5C1A
100518612	ENSSSCT00000004065	MFSD2A
100622752	ENSSSCT00000004070	CEP192
100037991	ENSSSCT00000004081	NDUFV2
100627012	ENSSSCT00000004088	DLGAP1
100522875	ENSSSCT00000004093	EMILIN2
100524319	ENSSSCT00000004098	GREB1L
397591	ENSSSCT00000004106	NPC1
100511642	ENSSSCT00000004108	LAMA3
100513410	ENSSSCT00000004116	SS18
100513739	ENSSSCT00000004117	PSMA8
100515322	ENSSSCT00000004122	CDH2
100623651	ENSSSCT00000004125	DSC3
100521138	ENSSSCT00000004150	CELF4
100522497	ENSSSCT00000004159	SSX2IP
100310798	ENSSSCT00000004181	LHX8
396811	ENSSSCT00000004191	PTGER3
100516916	ENSSSCT00000004200	WLS
414430	ENSSSCT00000006290	MED27
100512264	ENSSSCT00000006293	NTNG2
100511433	ENSSSCT00000006295	TTF1
102166697	ENSSSCT00000006298	CFAP77
100513393	ENSSSCT00000006300	DDX31
100152288	ENSSSCT00000006301	BARHL1
100154338	ENSSSCT00000006311	SARDH
733609	ENSSSCT00000006313	DBH
397533	ENSSSCT00000006323	COL5A1
100523648	ENSSSCT00000007844	EBF4
100739527	ENSSSCT00000007845	TMC2
100514160	ENSSSCT00000008627	XYLT1
100155050	ENSSSCT00000011768	MGMT
100153848	ENSSSCT00000011769	EBF3
100521215	ENSSSCT00000012219	PITRM1
100521919	ENSSSCT00000012222	ADARB2
100522458	ENSSSCT00000012224	LARP4B
100739614	ENSSSCT00000012225	DIP2C
100523014	ENSSSCT00000012228	ZMYND11
100516166	ENSSSCT00000018230	CAMK2B
100514437	ENSSSCT00000018233	GCK
100623875	ENSSSCT00000022557	IMPA2
100627950	ENSSSCT00000022734	ADAMTS13
100622006	ENSSSCT00000023176	FHOD3
100620523	ENSSSCT00000023409	OLFM1
397002	ENSSSCT00000023424	HNF1B
100156729	ENSSSCT00000023586	WDR5
100625226	ENSSSCT00000023947	GTPBP4
100151892	ENSSSCT00000024407	SPACA9
100625330	ENSSSCT00000024416	WDR37
100624635	ENSSSCT00000024434	BMP2K
100520570	ENSSSCT00000024838	MTCL1
100627122	ENSSSCT00000025549	SMCHD1
100521394	ENSSSCT00000027374	PFKP
100625733	ENSSSCT00000027548	DSG3
100739220	ENSSSCT00000027568	RMC1
100628069	ENSSSCT00000027716	ZNF24
100621823	ENSSSCT00000027735	RNMT
100627389	ENSSSCT00000028176	FAM163B
100626933	ENSSSCT00000028732	REXO4
100621836	ENSSSCT00000030417	CETN1
100627299	ENSSSCT00000030986	MYMK
100736677	ENSSSCT00000031272	GNAL
106507646	ENSSSCT00000031624	NEGR1
100624854	ENSSSCT00000032539	PTPRM
100144585	ENSSSCT00000032725	HPCAL4
100738545	ENSSSCT00000032735	GALNT1
397306	ENSSSCT00000036293	RXRA
100187579	ENSSSCT00000037326	LPIN2
397600	ENSSSCT00000037382	GATA6
100626395	ENSSSCT00000038006	NAPG
106504077	ENSSSCT00000039184	MACF1
100174961	ENSSSCT00000039193	KLF6
100628047	ENSSSCT00000039470	ADAMTSL2
100625589	ENSSSCT00000039492	LAMA1
110261145	ENSSSCT00000039983	NCDN
110261151	ENSSSCT00000040110	EPHA10
100520913	ENSSSCT00000040550	EPB41L3
100518256	ENSSSCT00000041089	HEYL
100511239	ENSSSCT00000043081	SETX
110256514	ENSSSCT00000044498	SURF2
100622189	ENSSSCT00000044563	LDLRAD4
110256486	ENSSSCT00000045432	ABO
100622113	ENSSSCT00000045554	RSPO1
102167403	ENSSSCT00000045636	AK8
100623150	ENSSSCT00000045663	GNL2
100623620	ENSSSCT00000045824	SURF4
110261148	ENSSSCT00000046161	ZC3H12A
100270820	ENSSSCT00000046229	GNG12
110261140	ENSSSCT00000046310	TMEM35B
100525755	ENSSSCT00000047189	TRAPPC3
100511641	ENSSSCT00000047236	GRIK3
102166764	ENSSSCT00000047237	COLEC12
100515146	ENSSSCT00000048055	CHST9
100154847	ENSSSCT00000048451	CARMIL3
100151931	ENSSSCT00000048675	VAV2
100518133	ENSSSCT00000049098	KLHL14
110256522	ENSSSCT00000050026	STKLD1
396881	ENSSSCT00000050181	FCN2
100524685	ENSSSCT00000050877	ADGRL2
100625833	ENSSSCT00000051217	DSG2
100627201	ENSSSCT00000053177	SLC2A6
100524151	ENSSSCT00000053311	ZMYM4
100627402	ENSSSCT00000054443	THRAP3
100512110	ENSSSCT00000055595	INPP5B
100513964	ENSSSCT00000055637	YKT6
100623583	ENSSSCT00000056746	TUBB6
102167268	ENSSSCT00000056793	TMEM241
100626308	ENSSSCT00000057104	APCDD1
100511267	ENSSSCT00000057976	IFI44L
397316	ENSSSCT00000058467	FCN1
100623214	ENSSSCT00000058592	DLGAP3
110261137	ENSSSCT00000058817	GJB3
100519155	ENSSSCT00000059511	RALBP1
100157514	ENSSSCT00000060118	GTF3C4
110256515	ENSSSCT00000060461	MED22
110261141	ENSSSCT00000061235	ZMYM1
397104	ENSSSCT00000061492	ACADM
100525585	ENSSSCT00000061866	COL8A2
396861	ENSSSCT00000061957	LCN1
100627032	ENSSSCT00000062101	CACFD1
100511459	ENSSSCT00000063215	OSBPL1A
100526114	ENSSSCT00000064133	CABLES1
102166543	ENSSSCT00000064847	SAMD13
100625215	ENSSSCT00000066043	STK40
100155292	ENSSSCT00000002250	CPNE6
100522496	ENSSSCT00000004091	MYOM1
100739254	ENSSSCT00000004107	ANKRD29
100511088	ENSSSCT00000004109	TTC39C
100621611	ENSSSCT00000004145	MOCOS
503700	ENSSSCT00000004151	PIK3C3
100525703	ENSSSCT00000004168	DNAJB4
100037941	ENSSSCT00000004211	PDE4B
100514698	ENSSSCT00000006308	GFI1B
100514972	ENSSSCT00000010138	NAA11
100628336	ENSSSCT00000020706	MIR187
100621519	ENSSSCT00000026023	ELP2
100622336	ENSSSCT00000026465	CSF3R
100512173	ENSSSCT00000028573	ST6GALNAC3
106507628	ENSSSCT00000036916	ZMPSTE24
733698	ENSSSCT00000041771	RABGGTB
100625732	ENSSSCT00000044196	TGIF1
100499510	ENSSSCT00000045582	AGO3
110261209	ENSSSCT00000047257	DEPDC1
100625104	ENSSSCT00000051502	GIPC2
100514591	ENSSSCT00000054179	PAQR3
100628189	ENSSSCT00000054491	TCTEX1D1
100621319	ENSSSCT00000056812	RPRD1A
100620435	ENSSSCT00000058409	INO80C
100522237	ENSSSCT00000058793	ADNP2
100152541	ENSSSCT00000058852	PQLC1
110261171	ENSSSCT00000060527	TMEM200C
397126	ENSSSCT00000065205	PTGFR

## Sheet: Regarding genes of DMHs in QTLs
entrezgene	ensembl_transcript_id	gene_name
397082	ENSSSCT00000002252	DHRS4
100511265	ENSSSCT00000004033	MAP7D1
100513019	ENSSSCT00000004041	UTP11
100516203	ENSSSCT00000004058	NT5C1A
100627012	ENSSSCT00000004088	DLGAP1
100522875	ENSSSCT00000004093	EMILIN2
100511642	ENSSSCT00000004108	LAMA3
NA	ENSSSCT00000004115	ZNF521
100737982	ENSSSCT00000004131	GAREM1
100521138	ENSSSCT00000004150	CELF4
503700	ENSSSCT00000004151	PIK3C3
100516916	ENSSSCT00000004200	WLS
397178	ENSSSCT00000004204	IL12RB2
414430	ENSSSCT00000006290	MED27
100512264	ENSSSCT00000006293	NTNG2
102166697	ENSSSCT00000006298	CFAP77
100513393	ENSSSCT00000006300	DDX31
100154338	ENSSSCT00000006311	SARDH
733609	ENSSSCT00000006313	DBH
397533	ENSSSCT00000006323	COL5A1
100514160	ENSSSCT00000008627	XYLT1
100155050	ENSSSCT00000011768	MGMT
100153848	ENSSSCT00000011769	EBF3
100521215	ENSSSCT00000012219	PITRM1
100521919	ENSSSCT00000012222	ADARB2
100522458	ENSSSCT00000012224	LARP4B
100739614	ENSSSCT00000012225	DIP2C
100516166	ENSSSCT00000018230	CAMK2B
100514437	ENSSSCT00000018233	GCK
100623875	ENSSSCT00000022557	IMPA2
100622006	ENSSSCT00000023176	FHOD3
100620523	ENSSSCT00000023409	OLFM1
397002	ENSSSCT00000023424	HNF1B
100156729	ENSSSCT00000023586	WDR5
100151892	ENSSSCT00000024407	SPACA9
100520570	ENSSSCT00000024838	MTCL1
100620625	ENSSSCT00000025819	DNASE2B
100626946	ENSSSCT00000026139	ENOSF1
100522059	ENSSSCT00000026587	PARD6G
100521394	ENSSSCT00000027374	PFKP
100739220	ENSSSCT00000027568	RMC1
100621823	ENSSSCT00000027735	RNMT
100627389	ENSSSCT00000028176	FAM163B
100512173	ENSSSCT00000028573	ST6GALNAC3
100625330	ENSSSCT00000029839	WDR37
100627299	ENSSSCT00000030986	MYMK
100624854	ENSSSCT00000032539	PTPRM
397306	ENSSSCT00000036293	RXRA
100171401	ENSSSCT00000037105
397600	ENSSSCT00000037382	GATA6
100628047	ENSSSCT00000039470	ADAMTSL2
110261151	ENSSSCT00000040110	EPHA10
100520913	ENSSSCT00000040550	EPB41L3
100518256	ENSSSCT00000041089	HEYL
100627112	ENSSSCT00000042627	YES1
100511239	ENSSSCT00000043081	SETX
100622189	ENSSSCT00000044563	LDLRAD4
110256486	ENSSSCT00000045468	ABO
102167403	ENSSSCT00000045636	AK8
100623620	ENSSSCT00000045824	SURF4
100519317	ENSSSCT00000046195	TWSG1
100270820	ENSSSCT00000046229	GNG12
100511641	ENSSSCT00000047236	GRIK3
102166764	ENSSSCT00000047237	COLEC12
110261209	ENSSSCT00000047257	DEPDC1
100515146	ENSSSCT00000048055	CHST9
100151931	ENSSSCT00000048675	VAV2
110256522	ENSSSCT00000050026	STKLD1
100625589	ENSSSCT00000050627	LAMA1
100524685	ENSSSCT00000050877	ADGRL2
100625104	ENSSSCT00000051502	GIPC2
100512110	ENSSSCT00000055595	INPP5B
100513964	ENSSSCT00000055637	YKT6
100623583	ENSSSCT00000056746	TUBB6
102167268	ENSSSCT00000056793	TMEM241
100621319	ENSSSCT00000056812	RPRD1A
100621932	ENSSSCT00000056978	CLUL1
100620435	ENSSSCT00000058409	INO80C
100623214	ENSSSCT00000058592	DLGAP3
100524151	ENSSSCT00000058871	ZMYM4
100187579	ENSSSCT00000059567	LPIN2
100157514	ENSSSCT00000060118	GTF3C4
100737127	ENSSSCT00000060216	RAB31
110261171	ENSSSCT00000060527	TMEM200C
100526114	ENSSSCT00000064133	CABLES1
396811	ENSSSCT00000065073	PTGER3
100513410	ENSSSCT00000065907	SS18
100625215	ENSSSCT00000066043	STK40
