# Supplementary material for: Genome-Wide DNA Methylation Analysis of Hypothalamus During the Onset of Puberty in Gilts
Source: Front Genet. 2019 Mar 19;10:228. doi: 10.3389/fgene.2019.00228 (PMC6433709; doi:10.3389/fgene.2019.00228)
Supplement: FIGURE S1 — Numbers of differentially methylated CpG islands and genes in hypothalamic methylomes across pubertal transition. The number of differentially methylated CpG islands (DMIs) and genes (DMGs) in Pre- vs. In-pubertal (A), In- vs. Post-pubertal (B), and Pre- vs. Post-pubertal (C) hypothalamus in the CpG or CpH context. [file Data_Sheet_1.ZIP › Supplementary File 4.xlsx]

## Sheet: DMCs regarding genes
entrezgene	ensembl_transcript_id	gene_name
100736968	ENSSSCT00000004431
102162319	ENSSSCT00000004433	TCTE3
100512199	ENSSSCT00000004434	ERMARD
100737228	ENSSSCT00000004437	SMOC2
NA	ENSSSCT00000004441	KIF25
100514741	ENSSSCT00000004443	AFDN
100514930	ENSSSCT00000004444	UNC93A
100513321	ENSSSCT00000004445	SFT2D1
100515286	ENSSSCT00000004447	RPS6KA2
100154378	ENSSSCT00000004453	PDE10A
733673	ENSSSCT00000004459	PRKN
100154202	ENSSSCT00000004465	MAP3K4
100142677	ENSSSCT00000004467	SLC22A3
396936	ENSSSCT00000004468	SLC22A2
397214	ENSSSCT00000004472	IGF2R
100156324	ENSSSCT00000004475	MRPL18
100152815	ENSSSCT00000004487	EZR
100511606	ENSSSCT00000004497	NOX3
100514020	ENSSSCT00000004504	RGS17
397435	ENSSSCT00000004517	ESR1
100521302	ENSSSCT00000004526	PPP1R14C
100625610	ENSSSCT00000004554	GRM1
100154314	ENSSSCT00000004555	SHPRH
100519988	ENSSSCT00000004556	FBXO30
100523292	ENSSSCT00000004558	UTRN
733596	ENSSSCT00000004562	PLAGL1
100153726	ENSSSCT00000004569	PEX3
100151943	ENSSSCT00000004571	AIG1
100511845	ENSSSCT00000004578	TXLNB
100512023	ENSSSCT00000004580	HECA
100153431	ENSSSCT00000004593	OLIG3
100152228	ENSSSCT00000004599	PEX7
100037969	ENSSSCT00000004604	PDE7B
100152439	ENSSSCT00000004606	MYB
100157596	ENSSSCT00000004730	RIMS1
100154391	ENSSSCT00000004731	KCNQ5
100301558	ENSSSCT00000004735	DPPA5
100152355	ENSSSCT00000004737	OOEP
100152747	ENSSSCT00000004744	TBX18
100156800	ENSSSCT00000004747	SNX14
100522289	ENSSSCT00000004771	GABRR2
100523036	ENSSSCT00000004780	LYRM2
100525725	ENSSSCT00000004784	MDN1
100514742	ENSSSCT00000004811	PRDM13
100521699	ENSSSCT00000004840	SOBP
100627262	ENSSSCT00000004847	SNX3
100525020	ENSSSCT00000004856	GTF3C6
100525621	ENSSSCT00000004858	CDK19
100736631	ENSSSCT00000004865	METTL24
100511669	ENSSSCT00000004868	FIG4
100153346	ENSSSCT00000004875	MICAL1
100515422	ENSSSCT00000004880	MFSD4B
100157000	ENSSSCT00000004883	TRAF3IP2
791125	ENSSSCT00000004884	FYN
397538	ENSSSCT00000004920	ME1
100142669	ENSSSCT00000004932	BCKDHB
100157094	ENSSSCT00000004944	IMPG1
100156689	ENSSSCT00000004955	COL12A1
100511671	ENSSSCT00000005009	TCF4
100512572	ENSSSCT00000005012	WDR7
106507181	ENSSSCT00000005015	ONECUT2
100513511	ENSSSCT00000005018	MTFMT
100154769	ENSSSCT00000005022	PLEKHO2
100515517	ENSSSCT00000005024	RBPMS2
100152749	ENSSSCT00000005044	CA12
100513251	ENSSSCT00000005089	DNAAF4
100152052	ENSSSCT00000005097	ONECUT1
100154760	ENSSSCT00000005113	SCG3
100522175	ENSSSCT00000005120	SPPL2A
397060	ENSSSCT00000005164	DUOX2
100152931	ENSSSCT00000005204	TGM7
100624103	ENSSSCT00000005208	TMEM62
100511488	ENSSSCT00000005210	TTBK2
397349	ENSSSCT00000005224	CAPN3
102162529	ENSSSCT00000005229	PLA2G4D
100155358	ENSSSCT00000005232	SPTBN5
100516235	ENSSSCT00000005245	ITPKA
100152163	ENSSSCT00000005254	DLL4
100157387	ENSSSCT00000005258	SPINT1
100156047	ENSSSCT00000005273	IVD
100153607	ENSSSCT00000005276	CCDC9B
100157641	ENSSSCT00000005278	PLCB2
100512756	ENSSSCT00000005294	MEIS2
397350	ENSSSCT00000005312	IGF1R
100525093	ENSSSCT00000005342	OTUD7A
110261534	ENSSSCT00000005354	FAM189A1
397318	ENSSSCT00000005361	NFATC1
100152487	ENSSSCT00000005367	TSHZ1
100158127	ENSSSCT00000005376	CNDP2
100156248	ENSSSCT00000005394	SERPINB8
100625338	ENSSSCT00000005399	VPS4B
100522414	ENSSSCT00000005409	CDH20
100510995	ENSSSCT00000005413	CCBE1
100157455	ENSSSCT00000005417	RAX
100513900	ENSSSCT00000005441	IGDCC4
100737193	ENSSSCT00000005442	IGDCC3
100155833	ENSSSCT00000005445	DPP8
100515463	ENSSSCT00000005451	MEGF11
100152069	ENSSSCT00000005460	SMAD6
100517743	ENSSSCT00000005463	AAGAB
397260	ENSSSCT00000005464	SMAD3
100152847	ENSSSCT00000005468	SKOR1
100519005	ENSSSCT00000005470	PIAS1
100520530	ENSSSCT00000005474	CORO2B
100521597	ENSSSCT00000005480	PAQR5
100154048	ENSSSCT00000005483	TLE3
100523347	ENSSSCT00000005485	UACA
100157683	ENSSSCT00000005491	MYO9A
100524417	ENSSSCT00000005492	THSD4
100158193	ENSSSCT00000005536	ATL1
100524418	ENSSSCT00000005547	PTGER2
100519236	ENSSSCT00000005606	SIX6
100156847	ENSSSCT00000005607	SIX1
100310799	ENSSSCT00000005610	MNAT1
100522358	ENSSSCT00000005620	SYT16
397511	ENSSSCT00000005628	NTRK3
396697	ENSSSCT00000005632	ESR2
396553	ENSSSCT00000005661	P14ARF
100524063	ENSSSCT00000005694	MLLT3
100513064	ENSSSCT00000005711	BNC2
100155995	ENSSSCT00000005721	NFIB
100155425	ENSSSCT00000005731	GLDC
397199	ENSSSCT00000005770	DMRT1
100157775	ENSSSCT00000005804	TRPM6
100157220	ENSSSCT00000005856	TLN1
100154014	ENSSSCT00000005888	GRHPR
100153190	ENSSSCT00000005892	FRMPD1
100152421	ENSSSCT00000005895	EXOSC3
100157661	ENSSSCT00000005896	DCAF10
100155070	ENSSSCT00000005900	IGFBPL1
100622329	ENSSSCT00000005991	PTPN3
100153149	ENSSSCT00000005995	PALM2
100516174	ENSSSCT00000006011	SUSD1
100155587	ENSSSCT00000006013	HSDL2
100513712	ENSSSCT00000006015	KIAA1958
100157179	ENSSSCT00000006030	ZNF618
100520475	ENSSSCT00000006036	WHRN
397460	ENSSSCT00000006041	TNC
397219	ENSSSCT00000006045	PAPPA
100523883	ENSSSCT00000006050	ASTN2
100625235	ENSSSCT00000006053	BRINP1
100739090	ENSSSCT00000006081	LHX6
100511431	ENSSSCT00000006137	CRB2
100156063	ENSSSCT00000006141	LHX2
100155567	ENSSSCT00000006210	SLC27A4
100152320	ENSSSCT00000006229	DOLK
100127351	ENSSSCT00000006234	CRAT
100524545	ENSSSCT00000006361	PCSK6
100155153	ENSSSCT00000022342	NR2E1
100738627	ENSSSCT00000022523	DYM
100153738	ENSSSCT00000022907	TRIM9
100621590	ENSSSCT00000023062	ARFGEF3
100155014	ENSSSCT00000023199	TIAM2
100621373	ENSSSCT00000023890	ZNF236
100526195	ENSSSCT00000024170	B3GAT2
100514504	ENSSSCT00000024384	NEDD4
100738738	ENSSSCT00000024450	UST
448855	ENSSSCT00000024643	ISG20
397049	ENSSSCT00000024677	SLC22A1
100739214	ENSSSCT00000025129	UBE3D
100156660	ENSSSCT00000025342	TLN2
100511175	ENSSSCT00000025444	GABBR2
100620583	ENSSSCT00000026580	FAM120B
100156875	ENSSSCT00000026720	TMEM181
100518639	ENSSSCT00000027237	EPG5
100152629	ENSSSCT00000027353	ANKS6
100521168	ENSSSCT00000027684	CRYBG1
100514201	ENSSSCT00000027970	FRMD1
100521706	ENSSSCT00000028414	TNFRSF11A
100622364	ENSSSCT00000029195	ST8SIA5
100738255	ENSSSCT00000029261	ALDH8A1
102159686	ENSSSCT00000029470	COL27A1
100520594	ENSSSCT00000029595	ZBTB7C
100627107	ENSSSCT00000029670	KATNAL2
100517563	ENSSSCT00000030224	TBPL1
100737188	ENSSSCT00000030479	THEMIS
100157413	ENSSSCT00000031199	SASH1
100524183	ENSSSCT00000031282	RTF1
100038011	ENSSSCT00000031998	CD72
100519879	ENSSSCT00000032272	LOXHD1
100516167	ENSSSCT00000032465	SYNJ2
397593	ENSSSCT00000033497	AMBP
100157995	ENSSSCT00000034230	NT5E
100156192	ENSSSCT00000035653	NT5DC1
100233191	ENSSSCT00000036045	MAP2K1
100514806	ENSSSCT00000036796	AHI1
100157256	ENSSSCT00000036887	EYA4
100513707	ENSSSCT00000037091	TOGARAM1
100625739	ENSSSCT00000037228	SGK1
100620394	ENSSSCT00000037246	COL15A1
100155403	ENSSSCT00000037314	HS3ST5
102160697	ENSSSCT00000037462	ADAMTSL1
100153548	ENSSSCT00000037518	FGFR1OP
100513452	ENSSSCT00000037746	SALL3
100520167	ENSSSCT00000038057	PAX5
100622202	ENSSSCT00000038144	WDR31
100621167	ENSSSCT00000038405	PLEKHG1
100514082	ENSSSCT00000038446	MAP7
100152595	ENSSSCT00000038455	AKAP12
100621470	ENSSSCT00000038569	CGNL1
100156704	ENSSSCT00000038796	LRRC28
100157402	ENSSSCT00000038837	NIN
414411	ENSSSCT00000039002	ASS1
110255236	ENSSSCT00000039009	B2M
100523935	ENSSSCT00000039355	SERAC1
100152988	ENSSSCT00000039416	KDSR
102167335	ENSSSCT00000039423	ANKRD6
445540	ENSSSCT00000039770	PREP
397142	ENSSSCT00000039851	SMAD4
100524836	ENSSSCT00000040347	EPB41L2
100156044	ENSSSCT00000040923	TLE4
100517509	ENSSSCT00000041008	STYX
100153522	ENSSSCT00000041302	DOCK8
100524350	ENSSSCT00000041834	PHACTR2
397678	ENSSSCT00000042542	PTGR1
100627029	ENSSSCT00000042992	TRAF1
100738513	ENSSSCT00000043008	LIN28B
100152904	ENSSSCT00000043067	ARID1B
100510946	ENSSSCT00000043475	EPB41L4B
100156257	ENSSSCT00000043821	NHSL1
100157102	ENSSSCT00000043934	USP20
100153940	ENSSSCT00000044270	THBS2
100521305	ENSSSCT00000044286	SMAD7
100516237	ENSSSCT00000044734	FBXO15
100316850	ENSSSCT00000044755	TMOD1
100514270	ENSSSCT00000044809	MORN5
100156836	ENSSSCT00000044906	CIAO2A
100510992	ENSSSCT00000045246	SH3BGRL2
100152652	ENSSSCT00000045298	TDRD7
100522412	ENSSSCT00000045446	SPG11
414437	ENSSSCT00000045588	C5
102166001	ENSSSCT00000045610	DENND1A
100626649	ENSSSCT00000045712	KANK1
100518165	ENSSSCT00000045747	C18orf25
100525194	ENSSSCT00000045836	ZDHHC14
100517252	ENSSSCT00000045846	ZNF292
100154026	ENSSSCT00000045978	SIM1
100152080	ENSSSCT00000046040	ZNF407
100519237	ENSSSCT00000046278	PCSK5
100158062	ENSSSCT00000047267	RUSC2
100524661	ENSSSCT00000047352	SYNE2
414286	ENSSSCT00000047444	MBP
100520350	ENSSSCT00000047593	ITGA11
100525547	ENSSSCT00000047609	ARHGAP18
100514624	ENSSSCT00000047631	NEK6
100628179	ENSSSCT00000047739	DAB2IP
100153006	ENSSSCT00000047926	ATP8B1
100156072	ENSSSCT00000047979	CLN6
100512874	ENSSSCT00000048023	SCAF8
100152137	ENSSSCT00000048558	CTIF
100156632	ENSSSCT00000049202	AGPAT4
100152102	ENSSSCT00000049593	DCC
102159757	ENSSSCT00000049751	NR2E3
397479	ENSSSCT00000050140	NR4A3
100627260	ENSSSCT00000050178	TULP4
100156280	ENSSSCT00000050519	GREM1
100156574	ENSSSCT00000050707	SAMD4A
100153639	ENSSSCT00000050720	CCNC
110255665	ENSSSCT00000052420	FXN
100524355	ENSSSCT00000052442	NDUFAF1
100516535	ENSSSCT00000052566	SNX30
100155557	ENSSSCT00000052607	MYO5C
414430	ENSSSCT00000053035	MED27
100154284	ENSSSCT00000053050	PRDM1
100158126	ENSSSCT00000053639	ZNF462
100517381	ENSSSCT00000053756	SLC2A12
100158053	ENSSSCT00000054081	DYNLT1
106508604	ENSSSCT00000054151	GPR31
100624931	ENSSSCT00000054225	FAM214B
100524544	ENSSSCT00000054304	ABL1
100154460	ENSSSCT00000054654	PRTG
106504155	ENSSSCT00000054815	ZNF516
100152364	ENSSSCT00000055307	AKNA
733660	ENSSSCT00000055744	PLG
100157761	ENSSSCT00000055841	FOCAD
100511109	ENSSSCT00000056161	PHF10
100521763	ENSSSCT00000056175	SNAP91
100525369	ENSSSCT00000056296	HIVEP2
100154280	ENSSSCT00000056399	SCML4
100154319	ENSSSCT00000056447	SOD2
100155926	ENSSSCT00000056646	AFG1L
100737172	ENSSSCT00000056688	IPCEF1
102159471	ENSSSCT00000057051	FMN1
100516163	ENSSSCT00000057299	CEP162
106506364	ENSSSCT00000057322	PACRG
110261428	ENSSSCT00000058226	BMF
100515246	ENSSSCT00000058327	TPD52L1
110255862	ENSSSCT00000058348	HRCT1
100520874	ENSSSCT00000058496	RNGTT
100156956	ENSSSCT00000058510	MRO
100625298	ENSSSCT00000058923	GABRG3
100153303	ENSSSCT00000059033	ELAVL2
102160249	ENSSSCT00000059409	MEI4
100155578	ENSSSCT00000059507	DAPK2
100152141	ENSSSCT00000059782	CTGF
100520655	ENSSSCT00000060247	TP53BP1
100152969	ENSSSCT00000061065	CDKL1
100156750	ENSSSCT00000061102	RSPH3
100627455	ENSSSCT00000061240	SNX9
100525378	ENSSSCT00000061314	PHF24
594849	ENSSSCT00000061445	MYO5A
100513963	ENSSSCT00000061586	REV3L
100737192	ENSSSCT00000061684	ZADH2
100158130	ENSSSCT00000061967	TRPM1
100620481	ENSSSCT00000062318	DLL1
102166244	ENSSSCT00000063142	MSANTD3-TMEFF1
100524475	ENSSSCT00000063331	TLE1
100522049	ENSSSCT00000063357	PTP4A1
100153609	ENSSSCT00000063865	PTPRK
100621557	ENSSSCT00000064267	TCF12
100620522	ENSSSCT00000064722	BACH2
100513634	ENSSSCT00000064731	MPC1
100627072	ENSSSCT00000064789	PTPRD
110260428	ENSSSCT00000065147	BEND3
100156816	ENSSSCT00000065507	KIF12
403333	ENSSSCT00000065596	CYP19A1
102166010	ENSSSCT00000066199	IQCH
100154276	ENSSSCT00000066410	FNDC1
100038028	ENSSSCT00000006145	NR6A1
100514818	ENSSSCT00000006147	ADGRD2
100515524	ENSSSCT00000006155	GOLGA1
102159800	ENSSSCT00000006163	MVB12B
100126164	ENSSSCT00000006167	ANGPTL2
100125551	ENSSSCT00000006169	SLC2A8
100156738	ENSSSCT00000006172	LRSAM1
100739641	ENSSSCT00000006173	FAM129B
100517927	ENSSSCT00000006177	STXBP1
100151897	ENSSSCT00000006180	SH2D3C
397096	ENSSSCT00000006185	ENG
100521423	ENSSSCT00000006187	AK1
100521710	ENSSSCT00000006191	NAIF1
100156347	ENSSSCT00000006198	SLC25A25
100153501	ENSSSCT00000006200	LCN2
100154341	ENSSSCT00000006211	URM1
100157139	ENSSSCT00000006212	CERCAM
100049693	ENSSSCT00000006217	SPTAN1
100513839	ENSSSCT00000006218	WDR34
100519640	ENSSSCT00000006220	PKN3
100514508	ENSSSCT00000006222	ZER1
100514697	ENSSSCT00000006225	SPOUT1
100515071	ENSSSCT00000006226	KYAT1
110255203	ENSSSCT00000006228	PHYHD1
100155132	ENSSSCT00000006232	MIGA2
100521241	ENSSSCT00000006245	PRRX2
100153472	ENSSSCT00000006249	TOR1B
100623602	ENSSSCT00000006268	HMCN2
100523112	ENSSSCT00000006273	EXOSC2
100523302	ENSSSCT00000006276	FIBCD1
100157958	ENSSSCT00000006282	LAMC3
102165958	ENSSSCT00000006283	PLPP7
100511912	ENSSSCT00000006285	PRRC2B
100525976	ENSSSCT00000006287	UCK1
100511735	ENSSSCT00000006289	RAPGEF1
100512264	ENSSSCT00000006293	NTNG2
100511433	ENSSSCT00000006295	TTF1
102166697	ENSSSCT00000006298	CFAP77
100513393	ENSSSCT00000006300	DDX31
100152288	ENSSSCT00000006301	BARHL1
100154338	ENSSSCT00000006311	SARDH
733609	ENSSSCT00000006313	DBH
397533	ENSSSCT00000006323	COL5A1
396717	ENSSSCT00000010161	FGF9
100521146	ENSSSCT00000010168	TNFRSF19
100739805	ENSSSCT00000010186	CDK8
100155782	ENSSSCT00000010188	WASF3
100736641	ENSSSCT00000010189	GPR12
100511469	ENSSSCT00000010190	USP12
100156178	ENSSSCT00000010194	MTIF3
100627477	ENSSSCT00000010198	POLR1D
100127132	ENSSSCT00000010207	CDX2
396763	ENSSSCT00000010212	FLT1
100154155	ENSSSCT00000010214	SLC46A3
100157816	ENSSSCT00000010215	MTUS2
100517236	ENSSSCT00000010230	B3GLCT
100154396	ENSSSCT00000010242	PDS5B
106508661	ENSSSCT00000010261	FREM2
397077	ENSSSCT00000010267	FOXO1
100513373	ENSSSCT00000010274	THSD1
100156672	ENSSSCT00000010277	NEK5
100157886	ENSSSCT00000010283	SERPINE3
100152796	ENSSSCT00000010454	ARGLU1
100519866	ENSSSCT00000010491	MPHOSPH8
100526068	ENSSSCT00000011817	CDC73
100144472	ENSSSCT00000011821	UCHL5
100622056	ENSSSCT00000011830	ESRRG
397084	ENSSSCT00000011833	TGFB2
100515402	ENSSSCT00000011834	LYPLAL1
449526	ENSSSCT00000011838	EPRS
100739845	ENSSSCT00000011841	IARS2
100516506	ENSSSCT00000011842	RAB3GAP2
100624523	ENSSSCT00000011843	MARK1
106504096	ENSSSCT00000011855	BROX
397639	ENSSSCT00000011875	EPHX1
100512485	ENSSSCT00000011888	SCCPDH
100622421	ENSSSCT00000011891	PLD5
100514177	ENSSSCT00000011895	C1orf100
100515403	ENSSSCT00000011901	EFCAB2
100516102	ENSSSCT00000011902	KIF26B
100627731	ENSSSCT00000011923	ZBTB41
100525121	ENSSSCT00000011944	NAV1
100525832	ENSSSCT00000011956	PPP1R12B
102158362	ENSSSCT00000011975	FANCC
100513615	ENSSSCT00000011977	C9orf3
100516103	ENSSSCT00000011984	DAPK1
100519209	ENSSSCT00000011995	NTRK2
100519727	ENSSSCT00000011999	FRMD3
100524518	ENSSSCT00000012011	CNTFR
100522632	ENSSSCT00000012017	C9orf24
100511276	ENSSSCT00000012031	NOL6
396872	ENSSSCT00000012039	SPINK4
387596	ENSSSCT00000012043	APTX
100518681	ENSSSCT00000012064	SVIL
100521743	ENSSSCT00000012072	CUBN
100522567	ENSSSCT00000012077	ST8SIA6
100524759	ENSSSCT00000012086	RSU1
100524890	ENSSSCT00000012087	C1QL3
100520446	ENSSSCT00000012126	PIP4K2A
100286859	ENSSSCT00000012149	NRP1
100512009	ENSSSCT00000012150	PARD3
100510975	ENSSSCT00000012159	CCDC3
100511150	ENSSSCT00000012160	CAMK1D
100513945	ENSSSCT00000012169	ECHDC3
100514126	ENSSSCT00000012170	USP6NL
733631	ENSSSCT00000012175	GATA3
396937	ENSSSCT00000012179	ITIH2
100515404	ENSSSCT00000012181	ITIH5
100515920	ENSSSCT00000012186	RBM17
100738118	ENSSSCT00000012193	CALML5
100517911	ENSSSCT00000012197	ASB13
100521215	ENSSSCT00000012219	PITRM1
100521919	ENSSSCT00000012222	ADARB2
100522458	ENSSSCT00000012224	LARP4B
100739614	ENSSSCT00000012225	DIP2C
100523014	ENSSSCT00000012228	ZMYND11
102164126	ENSSSCT00000012230	ZNF510
100516995	ENSSSCT00000012239	SUSD4
100627249	ENSSSCT00000022429	NMT2
503545	ENSSSCT00000022568	SLC7A1
100516689	ENSSSCT00000022625	C1orf115
100623451	ENSSSCT00000022702	ZDHHC20
100155148	ENSSSCT00000022711	MIPEP
100627950	ENSSSCT00000022734	ADAMTS13
397393	ENSSSCT00000022751	CAPN2
100738197	ENSSSCT00000023256	LIN9
100620523	ENSSSCT00000023409	OLFM1
100518211	ENSSSCT00000023555	PRTFDC1
100156729	ENSSSCT00000023586	WDR5
100624292	ENSSSCT00000023759	FAM78A
100625226	ENSSSCT00000023947	GTPBP4
100624576	ENSSSCT00000024121	AMER2
100151892	ENSSSCT00000024407	SPACA9
100625330	ENSSSCT00000024416	WDR37
100517184	ENSSSCT00000024774	FAM208B
100511035	ENSSSCT00000024951	RABIF
100623901	ENSSSCT00000025191	MICU2
100523688	ENSSSCT00000026077	NR5A2
100620938	ENSSSCT00000026092	FNDC3A
102162755	ENSSSCT00000026184	FBH1
100621258	ENSSSCT00000026266	STUM
100621009	ENSSSCT00000026286	SFMBT2
100516925	ENSSSCT00000026458	ARMC4
100622450	ENSSSCT00000026600	TNNT2
396723	ENSSSCT00000026775	DDX58
106504774	ENSSSCT00000026789	CENPJ
100622281	ENSSSCT00000027053	KIF27
100622774	ENSSSCT00000027058	MAPKAP1
100521921	ENSSSCT00000027312	ATP12A
100521394	ENSSSCT00000027374	PFKP
100621684	ENSSSCT00000027421	KCTD3
100621034	ENSSSCT00000028077	PARP1
100513423	ENSSSCT00000028157	SDCCAG8
100627389	ENSSSCT00000028176	FAM163B
100625825	ENSSSCT00000028293	ZMYM2
100620286	ENSSSCT00000028322	MKX
100156351	ENSSSCT00000028582	GARNL3
100622149	ENSSSCT00000028700	CACNA1S
100626933	ENSSSCT00000028732	REXO4
100624925	ENSSSCT00000028802	LHFPL6
100739731	ENSSSCT00000028975	SHISA2
100738726	ENSSSCT00000029020	PARP4
100623590	ENSSSCT00000029374	PKP1
494461	ENSSSCT00000029429	ACBD3
396814	ENSSSCT00000029511	IL2RA
100627913	ENSSSCT00000029994	PROSER2
100519794	ENSSSCT00000030126	DNAJC1
100737810	ENSSSCT00000030649	UCN3
100738776	ENSSSCT00000030729	RNF17
100627299	ENSSSCT00000030986	MYMK
100621580	ENSSSCT00000031167	DDX59
100622057	ENSSSCT00000031292	KIF21B
100738148	ENSSSCT00000032484	CRB1
100294707	ENSSSCT00000032490	SMYD3
397019	ENSSSCT00000033219	ITGB1
100513811	ENSSSCT00000033298	AKT3
100515445	ENSSSCT00000033941	FLT3
397368	ENSSSCT00000034748	NR5A1
100739464	ENSSSCT00000035525	UBAP1
100738902	ENSSSCT00000035652	IL17D
100155564	ENSSSCT00000036174	NUP214
397306	ENSSSCT00000036293	RXRA
100512363	ENSSSCT00000036398	CREM
100623824	ENSSSCT00000036697	DCLK1
100523836	ENSSSCT00000037027	NCS1
100739447	ENSSSCT00000037539	NALCN
100625563	ENSSSCT00000037864	CAPN8
100624343	ENSSSCT00000038003	ARL8A
102164093	ENSSSCT00000038044	INAVA
110255787	ENSSSCT00000038287	GJB6
100524643	ENSSSCT00000038434	TMTC4
100622488	ENSSSCT00000038691	GKAP1
100524271	ENSSSCT00000038863	PRXL2C
100174961	ENSSSCT00000039193	KLF6
100519102	ENSSSCT00000039282	KIAA1217
100626260	ENSSSCT00000039358	CDC14B
110255661	ENSSSCT00000039457	SHISA4
100628047	ENSSSCT00000039470	ADAMTSL2
100523988	ENSSSCT00000039484	TMEM63A
100156612	ENSSSCT00000039810	KATNAL1
100516752	ENSSSCT00000039877	MPP7
100513810	ENSSSCT00000039960	GPATCH2
100516289	ENSSSCT00000040259	PFKFB3
106504126	ENSSSCT00000040718	PTPN7
100522395	ENSSSCT00000040834	NEBL
106504166	ENSSSCT00000040888	TAF1A
100524577	ENSSSCT00000041095	RNPEP
100518571	ENSSSCT00000041223	ARHGAP21
100737056	ENSSSCT00000041277	FRMD4A
100621685	ENSSSCT00000041321	CAMSAP2
100624357	ENSSSCT00000041535	NVL
100623668	ENSSSCT00000041718	SGCG
100514180	ENSSSCT00000041753	PAN3
100516660	ENSSSCT00000042495	DOLPP1
100624042	ENSSSCT00000042692	SACS
100520688	ENSSSCT00000042718	ASPM
100525803	ENSSSCT00000043029	POMT1
100511239	ENSSSCT00000043081	SETX
396947	ENSSSCT00000043685	TNNI1
100155651	ENSSSCT00000043852	STARD13
102161799	ENSSSCT00000044102	IPO9
100156344	ENSSSCT00000044111	SH3GLB2
110255660	ENSSSCT00000044205	LMOD1
100622691	ENSSSCT00000044396	LAD1
110256514	ENSSSCT00000044498	SURF2
100524188	ENSSSCT00000045111	FUBP3
110255643	ENSSSCT00000045381	LBR
110256486	ENSSSCT00000045432	ABO
102167403	ENSSSCT00000045636	AK8
102164283	ENSSSCT00000045749	ITPKB
100623620	ENSSSCT00000045824	SURF4
100523747	ENSSSCT00000046131	ATP8A2
100512489	ENSSSCT00000046374	GSX1
397243	ENSSSCT00000046750	CYSLTR2
100152644	ENSSSCT00000047858	FAM124A
100525480	ENSSSCT00000047984	CCNY
100623097	ENSSSCT00000048233	SLC30A10
100624051	ENSSSCT00000048550	TTC16
100151931	ENSSSCT00000048675	VAV2
100738229	ENSSSCT00000049148	DENND1B
100153921	ENSSSCT00000049434	DNM1
100519863	ENSSSCT00000049543	TP53BP2
100621878	ENSSSCT00000049602	TMEM9
100524101	ENSSSCT00000049791	CACNB2
110256522	ENSSSCT00000050026	STKLD1
100516148	ENSSSCT00000050048	MOB3B
396881	ENSSSCT00000050181	FCN2
100520047	ENSSSCT00000050368	ARHGAP12
100511399	ENSSSCT00000050670	COQ8A
100736950	ENSSSCT00000050844	RASL11A
100153500	ENSSSCT00000051186	NUP188
396914	ENSSSCT00000051260	CRYL1
100519559	ENSSSCT00000051789	XPO4
100627504	ENSSSCT00000052202	PTCH1
100156735	ENSSSCT00000052884	ODF2
100519103	ENSSSCT00000053096	IFT88
100627201	ENSSSCT00000053177	SLC2A6
100135677	ENSSSCT00000053526	DEGS1
100157517	ENSSSCT00000053579	PTPA
100524455	ENSSSCT00000054723	GTF3A
100624861	ENSSSCT00000054820	RNF6
102160861	ENSSSCT00000055086	ATP5F1C
100525772	ENSSSCT00000055205	MINDY3
100512431	ENSSSCT00000055543	WDFY2
100621326	ENSSSCT00000055780	PRKCQ
110255716	ENSSSCT00000057280	KIN
100622890	ENSSSCT00000057573	CSRP1
100521858	ENSSSCT00000057680	RGS7
100511582	ENSSSCT00000057856	SYT2
100415922	ENSSSCT00000058023	SPATA17
100525603	ENSSSCT00000058074	UBAP2
100521513	ENSSSCT00000058230	NBEA
100521391	ENSSSCT00000058577	C1orf53
100513679	ENSSSCT00000058698	NEK3
100524391	ENSSSCT00000058763	NSUN6
100513222	ENSSSCT00000059954	USH2A
100157514	ENSSSCT00000060118	GTF3C4
110256515	ENSSSCT00000060461	MED22
100511830	ENSSSCT00000060863	SMU1
100517416	ENSSSCT00000061436	DUSP10
100519167	ENSSSCT00000061631	ZNF438
100623356	ENSSSCT00000061895	SKA3
397011	ENSSSCT00000061948	OPTN
397664	ENSSSCT00000062067	TPT1
100627032	ENSSSCT00000062101	CACFD1
100523084	ENSSSCT00000062209	HACD1
397597	ENSSSCT00000063006	LHX9
100517234	ENSSSCT00000063227	HLX
100517363	ENSSSCT00000064297	NAA35
100415907	ENSSSCT00000064490	LATS2
100515849	ENSSSCT00000064510	YME1L1
100157556	ENSSSCT00000064548	LRRC8A
100157921	ENSSSCT00000064770	RALGPS1
100628020	ENSSSCT00000064887	ZBTB34
100521766	ENSSSCT00000064993	GPR107
100624431	ENSSSCT00000065166	GPR37L1
733633	ENSSSCT00000065406	AKR1E2
106505093	ENSSSCT00000065639	DISP1
100157558	ENSSSCT00000065692	CIZ1
100620508	ENSSSCT00000065809	TAF3
100525944	ENSSSCT00000065934	FAM171A1
100157562	ENSSSCT00000065968	LMX1B
102165865	ENSSSCT00000010286	DLEU7
100152625	ENSSSCT00000010287	KCNRG
100516290	ENSSSCT00000010292	EBPL
100519104	ENSSSCT00000010296	CAB39L
595120	ENSSSCT00000010302	ITM2B
100521036	ENSSSCT00000010309	LRCH1
100155038	ENSSSCT00000010314	CPB2
100037976	ENSSSCT00000010336	TNFSF11
100625944	ENSSSCT00000010341	RGCC
100737209	ENSSSCT00000010349	CNMD
100520632	ENSSSCT00000010366	KLHL1
100156238	ENSSSCT00000010367	DACH1
100521470	ENSSSCT00000010370	DIS3
100526183	ENSSSCT00000010389	SLAIN1
414911	ENSSSCT00000010390	EDNRB
100154594	ENSSSCT00000010419	UGGT2
100519915	ENSSSCT00000010422	MBNL2
100152933	ENSSSCT00000010426	IPO5
397624	ENSSSCT00000010430	SLC15A1
100154139	ENSSSCT00000010437	CLYBL
100622978	ENSSSCT00000010438	ZIC2
100153729	ENSSSCT00000010439	ZIC5
100525532	ENSSSCT00000010444	ITGBL1
100156844	ENSSSCT00000010445	FGF14
100135673	ENSSSCT00000010453	EFNB2
102161679	ENSSSCT00000010461	MYO16
100153454	ENSSSCT00000010463	COL4A2
100155453	ENSSSCT00000010472	TUBGCP3
100738350	ENSSSCT00000010473	GRTP1
494565	ENSSSCT00000010474	LAMP1
100517912	ENSSSCT00000010475	CUL4A
100518091	ENSSSCT00000010476	PCID2
733662	ENSSSCT00000010477	F10
733661	ENSSSCT00000010478	F7
100621036	ENSSSCT00000010480	TFDP1
100620646	ENSSSCT00000010483	GRK1
100620378	ENSSSCT00000010484	TMCO3
100519331	ENSSSCT00000010486	GAS6
100519683	ENSSSCT00000010488	RASA3
100522272	ENSSSCT00000018643	FOXK2
100522636	ENSSSCT00000018647	RAB40B
100523990	ENSSSCT00000018649	FN3K
100462760	ENSSSCT00000018651	WDR45B
100523691	ENSSSCT00000018652	FN3KRP
100512127	ENSSSCT00000018654	TBCD
100512857	ENSSSCT00000018659	CHMP6
100627757	ENSSSCT00000018660	AATK
100513228	ENSSSCT00000018662	BAIAP2
100513428	ENSSSCT00000018663	CEP131
100525071	ENSSSCT00000018664	NPTX1
100737146	ENSSSCT00000018673	SGSH
100101926	ENSSSCT00000018679	EIF4A3
100191010	ENSSSCT00000018681	SLC26A11
100514181	ENSSSCT00000018682	CCDC40
100511401	ENSSSCT00000018683	TBC1D16
396988	ENSSSCT00000018688	TIMP2
100621037	ENSSSCT00000018692	2019-09-09
100515921	ENSSSCT00000018693	SEC14L1
100516218	ENSSSCT00000018694	MGAT5B
100517601	ENSSSCT00000018695	RHBDF2
100622490	ENSSSCT00000018697	ST6GALNAC1
100518510	ENSSSCT00000018702	ST6GALNAC2
100518861	ENSSSCT00000018706	CYGB
100517776	ENSSSCT00000018709	PRPSAP1
100623071	ENSSSCT00000018712	FOXJ1
100623909	ENSSSCT00000018714	GALR2
100623170	ENSSSCT00000018715	EXOC7
100739290	ENSSSCT00000018716	SRP68
100519916	ENSSSCT00000018717	EVPL
100523273	ENSSSCT00000018718	CDK3
100521514	ENSSSCT00000018728	GALK1
100512251	ENSSSCT00000018749	USH1G
100513229	ENSSSCT00000018753	FADS6
100512919	ENSSSCT00000018754	FDXR
100513429	ENSSSCT00000018757	TMEM104
100623358	ENSSSCT00000018766	CD300LB
100517851	ENSSSCT00000018777	COG1
100518214	ENSSSCT00000018779	SLC39A11
396840	ENSSSCT00000018780	SOX9
100522273	ENSSSCT00000018787	FAM20A
100739604	ENSSSCT00000018794	AXIN2
397184	ENSSSCT00000018798	PRKCA
733677	ENSSSCT00000018801	CACNG1
100233199	ENSSSCT00000018804	PITPNC1
106504086	ENSSSCT00000018805	NOL11
100525949	ENSSSCT00000018810	TEX2
100510978	ENSSSCT00000018811	ERN1
414387	ENSSSCT00000018812	ICAM2
100511715	ENSSSCT00000018814	SCN4A
100511898	ENSSSCT00000018815	CD79B
100512190	ENSSSCT00000018818	FTSJ3
613133	ENSSSCT00000018828	ACE
100048996	ENSSSCT00000018831	CYB561
100515233	ENSSSCT00000018832	TANC2
100738728	ENSSSCT00000018856	RPRML
100523462	ENSSSCT00000018861	PLEKHM1
100520402	ENSSSCT00000018866	MAP3K14
100520929	ENSSSCT00000018873	ACBD4
396562	ENSSSCT00000018879	GFAP
100522512	ENSSSCT00000018883	HIGD1B
100520693	ENSSSCT00000018927	WNK4
100518749	ENSSSCT00000018931	PLEKHH3
733648	ENSSSCT00000018944	STAT3
100524896	ENSSSCT00000019027	MSL1
100511100	ENSSSCT00000019035	MED24
100302699	ENSSSCT00000019046	ZPBP2
100525713	ENSSSCT00000019175	COIL
100526072	ENSSSCT00000019179	SCPEP1
100737915	ENSSSCT00000019209	TEX14
100302703	ENSSSCT00000019289	CCL11
100519919	ENSSSCT00000019445	ITGAE
100522828	ENSSSCT00000019455	UBE2G1
100520803	ENSSSCT00000019461	TEKT1
100523750	ENSSSCT00000019462	SMTNL2
100521819	ENSSSCT00000019470	PIMREG
100511531	ENSSSCT00000019482	CAMTA2
100513494	ENSSSCT00000019502	MED11
100516827	ENSSSCT00000019508	SLC16A11
100517000	ENSSSCT00000019509	SLC16A13
100620510	ENSSSCT00000019512	RNASEK
100739379	ENSSSCT00000019515	ASGR2
100514007	ENSSSCT00000019575	CCDC42
100034246	ENSSSCT00000019577	PIK3R6
100518217	ENSSSCT00000019609	ZNF18
100512312	ENSSSCT00000019646	COPS3
100739718	ENSSSCT00000022345	ZBTB4
100626379	ENSSSCT00000022504	TEPSIN
100526132	ENSSSCT00000023173	GAA
100623453	ENSSSCT00000023323	KIF19
102159363	ENSSSCT00000023461	RNF227
100153456	ENSSSCT00000023556	NAXD
100523815	ENSSSCT00000023832	SAP30BP
100625457	ENSSSCT00000023925	RND2
100625228	ENSSSCT00000024097	FSCN2
100628121	ENSSSCT00000024402	GPR179
100520585	ENSSSCT00000024903	FMNL1
100622391	ENSSSCT00000025113	PIBF1
100049662	ENSSSCT00000025436	BRCA1
100512069	ENSSSCT00000025573	OTOP2
100516509	ENSSSCT00000025748	ARHGEF7
100626629	ENSSSCT00000025788	COG3
397561	ENSSSCT00000026033	FASN
100174955	ENSSSCT00000026048	KLF12
100511470	ENSSSCT00000026550	VWA8
100519560	ENSSSCT00000026568	UBALD2
100158183	ENSSSCT00000026699	FARP1
100737446	ENSSSCT00000026731	RAB20
100154166	ENSSSCT00000026790	DNAJC3
100515684	ENSSSCT00000026855	GRIN2C
100519732	ENSSSCT00000027207	TMEM132E
100739667	ENSSSCT00000027357	CEP112
100514368	ENSSSCT00000027800	ARHGAP23
100519384	ENSSSCT00000028558	QRICH2
100620837	ENSSSCT00000029275	ADPRHL1
100513041	ENSSSCT00000029526	GSDMB
102165734	ENSSSCT00000029959	ERCC5
100514537	ENSSSCT00000029983	KCNH6
100521149	ENSSSCT00000030348	WBP2
100627920	ENSSSCT00000030474	SARM1
100620287	ENSSSCT00000030610	BORCS6
100462756	ENSSSCT00000030655	INPP5K
100153648	ENSSSCT00000031188	RNF219
100158243	ENSSSCT00000031428	SLC16A3
100620836	ENSSSCT00000031653	MLNR
100519047	ENSSSCT00000032146	UBE2O
100520049	ENSSSCT00000033236	ABCA5
100522100	ENSSSCT00000033385	APOH
396941	ENSSSCT00000035177	PECAM1
100521988	ENSSSCT00000035657	ITGB4
100737226	ENSSSCT00000036438	MSI2
100626380	ENSSSCT00000036764	RECQL5
110255932	ENSSSCT00000037157	P4HB
110256117	ENSSSCT00000037340	SLC47A1
397653	ENSSSCT00000037463	ACTG1
100523919	ENSSSCT00000037725	CACNG4
100513375	ENSSSCT00000037768	CLUH
100620320	ENSSSCT00000038155	DCUN1D2
110255969	ENSSSCT00000038275	TSEN54
100738464	ENSSSCT00000038343	TMEM255B
102158045	ENSSSCT00000038465	DDX5
100157742	ENSSSCT00000038721	DGKH
100519512	ENSSSCT00000038747	WNT3
397262	ENSSSCT00000038778	AKAP10
100512432	ENSSSCT00000039163	MRPL58
100151828	ENSSSCT00000039213	RB1
100624184	ENSSSCT00000039841	TNRC6C
102166057	ENSSSCT00000040224	RGS9
110255933	ENSSSCT00000040351	PCYT2
100522463	ENSSSCT00000040740	ABR
100514004	ENSSSCT00000041155	CARD14
100512677	ENSSSCT00000041265	RPTOR
110255931	ENSSSCT00000041350	MAFG
110255956	ENSSSCT00000041554	TMC6
106505387	ENSSSCT00000041600	GPRC5C
100625566	ENSSSCT00000041737	SMIM5
100511592	ENSSSCT00000041798	NDEL1
102163805	ENSSSCT00000042234	DNAH17
100515575	ENSSSCT00000042571	2019-09-04
110255229	ENSSSCT00000042604	PIPOX
100529116	ENSSSCT00000042867	ARHGDIA
100154569	ENSSSCT00000042880	STK24
100521332	ENSSSCT00000043027	UNC13D
100524705	ENSSSCT00000043091	NMT1
100513819	ENSSSCT00000043128	SRCIN1
100628007	ENSSSCT00000043205	ARHGAP27
100522635	ENSSSCT00000043446	GPR183
100520801	ENSSSCT00000043579	FBF1
100622193	ENSSSCT00000043603	MXRA7
100525072	ENSSSCT00000043730	MIF4GD
397266	ENSSSCT00000043788	BIRC5
110255923	ENSSSCT00000043862	ASPSCR1
100517301	ENSSSCT00000044045	TGDS
100625051	ENSSSCT00000044195	CSNK1D
102161802	ENSSSCT00000044326	TM9SF2
100738351	ENSSSCT00000044399	MAPT
110256156	ENSSSCT00000044411	RBFOX3
100621449	ENSSSCT00000044454	LRRC45
100626205	ENSSSCT00000045009	SLC38A10
100515446	ENSSSCT00000045109	CYTH1
100144491	ENSSSCT00000045497	RAB34
100525605	ENSSSCT00000045599	ENOX1
100516393	ENSSSCT00000045754	RPL38
100522949	ENSSSCT00000045801	NARF
100624982	ENSSSCT00000046171	MRPL12
106505385	ENSSSCT00000046176	TMEM94
100524519	ENSSSCT00000046331	HEXIM2
100518038	ENSSSCT00000046340	TMEM220
100515275	ENSSSCT00000046353	USP36
100525424	ENSSSCT00000046760	BPTF
110255818	ENSSSCT00000046904	SERP2
100217377	ENSSSCT00000046990	C1QTNF1
100125965	ENSSSCT00000047284	SIRT7
100738655	ENSSSCT00000047323	WNT9B
397131	ENSSSCT00000047332	ATP4B
110256074	ENSSSCT00000047421	SRR
100153752	ENSSSCT00000047953	CLDN10
110255940	ENSSSCT00000048007	MCRIP1
100626869	ENSSSCT00000048041	GTF2F2
100626730	ENSSSCT00000048478	RABEP1
100736965	ENSSSCT00000048523	HID1
100524105	ENSSSCT00000049123	YPEL2
396688	ENSSSCT00000049146	COASY
396780	ENSSSCT00000049184	CBR2
100154106	ENSSSCT00000049520	DNAJC15
100523138	ENSSSCT00000049869	TMEM88
110255948	ENSSSCT00000049917	LGALS3BP
100621582	ENSSSCT00000050191	UBTF
100113422	ENSSSCT00000050201	ACOX1
100520861	ENSSSCT00000050282	ABCA6
100048959	ENSSSCT00000051568	GJC1
100524104	ENSSSCT00000051713	HELZ
110255968	ENSSSCT00000052806	CASKIN2
100521111	ENSSSCT00000052926	PLCD3
100628074	ENSSSCT00000053159	RANGRF
100620648	ENSSSCT00000053441	PER1
100525777	ENSSSCT00000053476	GGA3
110256120	ENSSSCT00000053482	MFAP4
110255868	ENSSSCT00000053574	ATP11A
100513815	ENSSSCT00000053602	CDK12
100522340	ENSSSCT00000053726	RNF157
100151827	ENSSSCT00000053888	SIAH3
100523918	ENSSSCT00000053917	LMO7
110255938	ENSSSCT00000053975	GCGR
100625239	ENSSSCT00000054063	RNASEH2B
493186	ENSSSCT00000054084	SOCS3
110255967	ENSSSCT00000054120	LLGL2
110256114	ENSSSCT00000054126	PMP22
100519442	ENSSSCT00000054230	KCNJ16
110255941	ENSSSCT00000054383	TSPAN10
100524103	ENSSSCT00000054459	PCCA
110255955	ENSSSCT00000054656	AFMID
110256146	ENSSSCT00000054793	TMEM11
100514364	ENSSSCT00000054826	TACO1
100516106	ENSSSCT00000055691	MRC2
100511584	ENSSSCT00000055713	CBX4
100522757	ENSSSCT00000055824	RUBCNL
100512625	ENSSSCT00000056020	TMEM101
110255927	ENSSSCT00000056269	DCXR
100158125	ENSSSCT00000056551	NAA16
100521576	ENSSSCT00000056612	ARSG
106508767	ENSSSCT00000056667	HGS
100620107	ENSSSCT00000056815	CANT1
100525250	ENSSSCT00000056865	CACNG5
110255958	ENSSSCT00000056872	TK1
100626208	ENSSSCT00000057432	NLE1
100522271	ENSSSCT00000057898	DOCK9
100522270	ENSSSCT00000058133	SPERT
100517117	ENSSSCT00000058168	CDC42EP4
100233201	ENSSSCT00000058188	SLC9A3R1
100156254	ENSSSCT00000058248	LCP1
100737320	ENSSSCT00000059168	OLFM4
100515851	ENSSSCT00000059304	CARS2
100628042	ENSSSCT00000059324	RCBTB1
100516219	ENSSSCT00000059339	TTYH2
100623965	ENSSSCT00000059444	DUS1L
100521745	ENSSSCT00000059647	UBAC2
100626954	ENSSSCT00000060076	CNTD1
100518447	ENSSSCT00000060668	MCF2L
574066	ENSSSCT00000060984	DCT
100626290	ENSSSCT00000061274	NDUFAF8
100127163	ENSSSCT00000061765	TNFSF12
100359356	ENSSSCT00000061828	NAT9
110255925	ENSSSCT00000061984	RFNG
100520269	ENSSSCT00000062145	TMEM98
100515573	ENSSSCT00000062575	TLK2
397340	ENSSSCT00000062592	STAT5B
100623121	ENSSSCT00000062987	MYADML2
100512859	ENSSSCT00000063242	ACSF2
100625999	ENSSSCT00000063340	PGS1
110255930	ENSSSCT00000063602	NOTUM
110256142	ENSSSCT00000063883	MPRIP
110255866	ENSSSCT00000064345	SOX1
100511716	ENSSSCT00000064457	ATXN7L3
110255957	ENSSSCT00000064843	TMC8
100625050	ENSSSCT00000065032	EPSTI1
100512366	ENSSSCT00000065085	ELF1
100134956	ENSSSCT00000065928	UNC45B
100620304	ENSSSCT00000065966	ENGASE
100626058	ENSSSCT00000012265	TBC1D5
100520455	ENSSSCT00000012274	ZNF385D
396710	ENSSSCT00000012278	RARB
100626707	ENSSSCT00000012312	ITGA9
100628102	ENSSSCT00000012313	VILL
100153766	ENSSSCT00000012316	DLEC1
106505565	ENSSSCT00000012320	OXSR1
100518094	ENSSSCT00000012323	SLC22A13
100156583	ENSSSCT00000012337	MYRIP
100522277	ENSSSCT00000012347	TRAK1
100522642	ENSSSCT00000012348	LYZL4
100524525	ENSSSCT00000012363	POMGNT2
100511155	ENSSSCT00000012366	ANO10
100512497	ENSSSCT00000012369	CDCP1
100738579	ENSSSCT00000012385	LIMD1
397675	ENSSSCT00000012401	PTH1R
100519869	ENSSSCT00000012417	SMARCC1
100622195	ENSSSCT00000012437	CELSR3
100623260	ENSSSCT00000012454	CCDC36
100511718	ENSSSCT00000012458	C3orf84
100513177	ENSSSCT00000012465	RNF123
100157237	ENSSSCT00000012477	GNAI2
404697	ENSSSCT00000012486	HYAL2
100516830	ENSSSCT00000012487	RASSF1
100521290	ENSSSCT00000018876	DCAKD
100521577	ENSSSCT00000018878	KIF18B
100525073	ENSSSCT00000018885	ADAM11
100514069	ENSSSCT00000018894	FAM171A2
102160693	ENSSSCT00000018895	ITGA2B
100514249	ENSSSCT00000018897	SLC4A1
100511099	ENSSSCT00000018898	RUNDC3A
100515165	ENSSSCT00000018905	HDAC5
100512807	ENSSSCT00000018911	MPP3
100516574	ENSSSCT00000018915	MEOX1
100517118	ENSSSCT00000018917	DHX8
100516755	ENSSSCT00000018918	ETV4
100520513	ENSSSCT00000018923	AOC2
100521039	ENSSSCT00000018933	CNTNAP1
100511587	ENSSSCT00000018964	CNP
100125957	ENSSSCT00000018965	ACLY
100736934	ENSSSCT00000018973	HAP1
397592	ENSSSCT00000018974	JUP
100526242	ENSSSCT00000018975	P3H4
110255312	ENSSSCT00000018994	KRT14
110256010	ENSSSCT00000018996	KRTAP3-1
100521040	ENSSSCT00000019010	KRT27
100524337	ENSSSCT00000019012	KRT25
396663	ENSSSCT00000019014	CCR7
100521862	ENSSSCT00000019019	TNS4
100144490	ENSSSCT00000019021	IGFBP4
396917	ENSSSCT00000019023	TOP2A
396709	ENSSSCT00000019026	RARA
100233202	ENSSSCT00000019052	STARD3
100517914	ENSSSCT00000019064	PLXDC1
414413	ENSSSCT00000019067	NPEPPS
100518628	ENSSSCT00000019069	TBKBP1
100626417	ENSSSCT00000019070	SP2
100518804	ENSSSCT00000019071	TBX21
100519333	ENSSSCT00000019075	SCRN2
100519513	ENSSSCT00000019076	SP6
100521112	ENSSSCT00000019077	PNPO
100519796	ENSSSCT00000019080	COPZ2
100521471	ENSSSCT00000019081	SKAP1
100627849	ENSSSCT00000019093	HOXB6
100522893	ENSSSCT00000019095	HOXB13
100523818	ENSSSCT00000019096	TTLL6
100525607	ENSSSCT00000019102	NGFR
100623099	ENSSSCT00000019105	FAM117A
100512012	ENSSSCT00000019112	WFIKKN2
100513622	ENSSSCT00000019118	MYCBPAP
100624069	ENSSSCT00000019124	CHAD
100517053	ENSSSCT00000019136	ITGA3
100240723	ENSSSCT00000019141	SGCA
100516875	ENSSSCT00000019143	PPP1R9B
100525181	ENSSSCT00000019171	ANKFN1
100511955	ENSSSCT00000019186	CUEDC1
100514538	ENSSSCT00000019197	MKS1
100513307	ENSSSCT00000019254	DHRS11
100513493	ENSSSCT00000019255	MRM1
100513681	ENSSSCT00000019256	LHX1
100513881	ENSSSCT00000019257	AATF
397324	ENSSSCT00000019259	ACACA
100310829	ENSSSCT00000019287	CCL1
100522032	ENSSSCT00000019301	RHBDL3
100337675	ENSSSCT00000019305	ADAP2
100522515	ENSSSCT00000019308	TEFM
100525951	ENSSSCT00000019311	CRLF3
100294712	ENSSSCT00000019312	SUZ12
100524339	ENSSSCT00000019314	UTP6
100524645	ENSSSCT00000019316	RAB11FIP4
100511657	ENSSSCT00000019327	NLK
100625256	ENSSSCT00000019333	UNC119
100625164	ENSSSCT00000019334	FOXN1
100512737	ENSSSCT00000019335	SLC13A2
100515341	ENSSSCT00000019351	PHF12
100520151	ENSSSCT00000019359	GIT1
100622172	ENSSSCT00000019362	TAOK1
100126201	ENSSSCT00000019373	TRARG1
100522640	ENSSSCT00000019379	MRM3
100523207	ENSSSCT00000019386	VPS53
100624704	ENSSSCT00000019412	RAP1GAP2
100519212	ENSSSCT00000019439	TRPV1
100519733	ENSSSCT00000019446	NCBP3
503667	ENSSSCT00000019449	CAMKK1
100520452	ENSSSCT00000019453	CYB5D2
100523208	ENSSSCT00000019457	SPNS3
100520635	ENSSSCT00000019459	MYBBP1A
106504168	ENSSSCT00000019464	FBXO39
100524106	ENSSSCT00000019469	PITPNM3
100522103	ENSSSCT00000019472	WSCD1
100511042	ENSSSCT00000019480	KIF1C
692156	ENSSSCT00000019484	ENO3
100512494	ENSSSCT00000019485	PFN1
497065	ENSSSCT00000019495	PSMB6
100170767	ENSSSCT00000019500	ARRB2
100513818	ENSSSCT00000019504	ZMYND15
102157970	ENSSSCT00000019507	PELP1
396754	ENSSSCT00000019516	SLC2A4
100519387	ENSSSCT00000019522	YBX2
100623422	ENSSSCT00000019527	ACAP1
100520636	ENSSSCT00000019531	ACADVL
100525835	ENSSSCT00000019563	ALOX15B
100526246	ENSSSCT00000019565	ALOX12B
100511043	ENSSSCT00000019566	ALOXE3
396851	ENSSSCT00000019579	PIK3R5
733599	ENSSSCT00000019582	NTN1
100516337	ENSSSCT00000019583	CFAP52
100515447	ENSSSCT00000019584	USP43
100515625	ENSSSCT00000019585	DHRS7C
100515966	ENSSSCT00000019587	GLP2R
100518690	ENSSSCT00000019590	GAS7
100736982	ENSSSCT00000019595	MYH13
396711	ENSSSCT00000019601	MYH3
100518397	ENSSSCT00000019610	DNAH9
100520100	ENSSSCT00000019611	MAP2K4
100520977	ENSSSCT00000019614	ARHGAP44
100521863	ENSSSCT00000019618	COX10
100522896	ENSSSCT00000019623	TEKT3
102165221	ENSSSCT00000019633	TTC19
100628075	ENSSSCT00000019634	NCOR1
100525303	ENSSSCT00000019636	ALDH3A2
100525483	ENSSSCT00000019637	SLC47A2
100526075	ENSSSCT00000019639	ALDH3A1
102165932	ENSSSCT00000019642	FAM83G
106505248	ENSSSCT00000019643	SLC5A10
100513046	ENSSSCT00000019647	NT5M
100512681	ENSSSCT00000019648	MED9
397654	ENSSSCT00000019650	PEMT
104794436	ENSSSCT00000021429	MIR196A-1
100523510	ENSSSCT00000022331	NXN
100624393	ENSSSCT00000022484	TOPAZ1
100623388	ENSSSCT00000022886	PITPNA
100511040	ENSSSCT00000022951	C17orf64
100620126	ENSSSCT00000023325	TBX4
414375	ENSSSCT00000023382	XCR1
397002	ENSSSCT00000023424	HNF1B
100623827	ENSSSCT00000023758	TMEM102
100626110	ENSSSCT00000023852	TRAIP
100520804	ENSSSCT00000023879	ELAC2
100286812	ENSSSCT00000023886	SPATA20
100627099	ENSSSCT00000024067	PLCD1
100627662	ENSSSCT00000024076	RPL26
100512983	ENSSSCT00000024088	DUSP3
100624545	ENSSSCT00000024153	COLQ
100623009	ENSSSCT00000024216	SLC43A2
100621720	ENSSSCT00000024389	TNK1
100620093	ENSSSCT00000024827	PFAS
100525950	ENSSSCT00000025332	SPOP
445524	ENSSSCT00000025368	GAST
100626612	ENSSSCT00000026445	PRR15L
100519795	ENSSSCT00000026513	KRT23
100627972	ENSSSCT00000026531	ARHGEF15
100626381	ENSSSCT00000026782	LIG3
100512253	ENSSSCT00000026850	PSMD3
100523993	ENSSSCT00000026961	UBE2Z
100523512	ENSSSCT00000027090	ZBTB47
100525779	ENSSSCT00000027464	HIC1
106505696	ENSSSCT00000027665	DZIP1L
106504105	ENSSSCT00000028016	P2RX1
100524458	ENSSSCT00000028258	AIPL1
100625570	ENSSSCT00000028285	C3orf33
606745	ENSSSCT00000028825	ADORA2B
100621967	ENSSSCT00000029362	ATPAF2
100625536	ENSSSCT00000029871	GUCY2D
100415924	ENSSSCT00000030197	SPATA22
100517676	ENSSSCT00000030283	GOSR1
100624671	ENSSSCT00000030407	CMTM8
100624432	ENSSSCT00000031116	SEBOX
100626077	ENSSSCT00000031364	DLG4
100622658	ENSSSCT00000031698	TBX2
102163020	ENSSSCT00000031766	PLSCR3
100625981	ENSSSCT00000031920	PLCL2
100511956	ENSSSCT00000032087	CA4
100625707	ENSSSCT00000032126	EPM2AIP1
100517856	ENSSSCT00000032548	SH3BP5
100157532	ENSSSCT00000033415	CPNE4
100516641	ENSSSCT00000033442	ERBB2
100524520	ENSSSCT00000033560	DHX58
110256149	ENSSSCT00000034463	MAP2K3
100525534	ENSSSCT00000034924	C17orf67
102159512	ENSSSCT00000035061	SAMD14
100622285	ENSSSCT00000035478	TRIM25
100525780	ENSSSCT00000035940	ULK2
100523466	ENSSSCT00000036939	RHOT1
100620226	ENSSSCT00000036941	BCAS3
100620392	ENSSSCT00000036961	DAG1
100515506	ENSSSCT00000037374	KRT15
100188906	ENSSSCT00000037530	CHD3
110256102	ENSSSCT00000037643	DHX33
110255315	ENSSSCT00000037679	MYO15A
100511223	ENSSSCT00000038142	RTN4RL1
110256143	ENSSSCT00000038619	USP22
110256145	ENSSSCT00000039047	NATD1
106508259	ENSSSCT00000039082	TNFRSF13B
110256150	ENSSSCT00000039209	KCNJ18
106508348	ENSSSCT00000039311	RPH3AL
100513306	ENSSSCT00000039576	SOST
100187735	ENSSSCT00000040194	USP19
100516999	ENSSSCT00000040318	PGAP3
100620614	ENSSSCT00000040620	ALOX15
100738123	ENSSSCT00000040712	COL1A1
100524216	ENSSSCT00000040756	RFLNB
100155924	ENSSSCT00000040766	RFTN1
102158777	ENSSSCT00000040857	SPECC1
100736794	ENSSSCT00000041888	SLC35B1
102164433	ENSSSCT00000041950	MAPK7
100517238	ENSSSCT00000042142	DLX4
100524215	ENSSSCT00000042249	KAT2A
100625836	ENSSSCT00000042598	HS3ST3A1
397308	ENSSSCT00000042736	SREBF1
100518511	ENSSSCT00000042742	MBTD1
100628192	ENSSSCT00000042885	PCGF2
110256130	ENSSSCT00000042956	MIEF2
110256050	ENSSSCT00000043520	MMP28
100511407	ENSSSCT00000043650	SMG6
110256141	ENSSSCT00000044333	PLD6
100521222	ENSSSCT00000044675	CCDC51
110256144	ENSSSCT00000044901	DHRS7B
100737352	ENSSSCT00000044927	ACKR2
101101688	ENSSSCT00000044966	LAMB2
100515097	ENSSSCT00000045227	SUPT4H1
110256129	ENSSSCT00000045359	TOP3A
100512986	ENSSSCT00000045527	ARPP21
110256116	ENSSSCT00000045797	RNF112
100737777	ENSSSCT00000045973	HS3ST3B1
397403	ENSSSCT00000046306	GPX1
100623981	ENSSSCT00000046431	CAMKV
100624012	ENSSSCT00000046617	SYNRG
100523862	ENSSSCT00000046903	RAB5C
110256133	ENSSSCT00000046987	DRC3
110256017	ENSSSCT00000047041	LASP1
100739585	ENSSSCT00000047246	NEK11
497064	ENSSSCT00000047437	PSMB3
102158177	ENSSSCT00000047628	MLLT6
110256069	ENSSSCT00000047908	DOC2B
100516292	ENSSSCT00000047940	IKZF3
100523398	ENSSSCT00000048224	SPNS2
100622998	ENSSSCT00000048383	ALKBH5
414429	ENSSSCT00000048794	NUP88
100049650	ENSSSCT00000048990	MYO1D
100622125	ENSSSCT00000049466	EOMES
100518752	ENSSSCT00000049547	FLOT2
100514980	ENSSSCT00000050184	C17orf53
106505015	ENSSSCT00000050527	NFE2L1
100157572	ENSSSCT00000050771	GALNT15
100525254	ENSSSCT00000051082	SERPINF2
110256563	ENSSSCT00000051307	TMPPE
100515051	ENSSSCT00000051503	TRPV3
110256127	ENSSSCT00000051763	FLII
100522641	ENSSSCT00000051814	ANKFY1
100517371	ENSSSCT00000052121	NBEAL2
100621291	ENSSSCT00000052462	ZZEF1
100512131	ENSSSCT00000052527	FXR2
100738134	ENSSSCT00000052778	ZNF502
396820	ENSSSCT00000052947	ATP2A3
100524762	ENSSSCT00000052953	WDR81
100533549	ENSSSCT00000053504	AKAP1
110256137	ENSSSCT00000053520	RAI1
100627345	ENSSSCT00000053555	TCAIM
100151983	ENSSSCT00000053671	SHISA5
100524707	ENSSSCT00000054029	PHB
102161291	ENSSSCT00000054471	EPN2
100511836	ENSSSCT00000054648	TMEM42
100152567	ENSSSCT00000054659	SCN5A
100153225	ENSSSCT00000054794	SEMA3F
100525079	ENSSSCT00000055027	SNRK
106508687	ENSSSCT00000055074	TOM1L2
110256122	ENSSSCT00000055077	B9D1
100518989	ENSSSCT00000055419	DHX30
396859	ENSSSCT00000055475	NOS2
100621364	ENSSSCT00000055939	TIMM22
100624731	ENSSSCT00000056056	SHISA6
110255890	ENSSSCT00000056588	PIRT
100513308	ENSSSCT00000056891	TM4SF5
100516153	ENSSSCT00000057019	RCVRN
100515860	ENSSSCT00000057427	PXK
100512495	ENSSSCT00000057572	KDM6B
100737057	ENSSSCT00000057711	BTD
100736900	ENSSSCT00000057792	KLHL18
100518932	ENSSSCT00000058218	SEZ6
100511282	ENSSSCT00000058513	KSR1
100623031	ENSSSCT00000058547	PIP4K2B
396571	ENSSSCT00000058582	MYOCD
100515686	ENSSSCT00000058588	TMEM92
100624866	ENSSSCT00000058614	MCF2L2
110256497	ENSSSCT00000058741	PKNOX1
110256134	ENSSSCT00000058813	GID4
100515505	ENSSSCT00000059031	MPP2
100523821	ENSSSCT00000059179	PIGL
100511221	ENSSSCT00000059529	MRPS23
100515409	ENSSSCT00000060009	MINK1
110256128	ENSSSCT00000060744	LLGL1
100512433	ENSSSCT00000061584	PYY
397482	ENSSSCT00000061836	PAFAH1B1
100513431	ENSSSCT00000062136	CACNA1G
100620365	ENSSSCT00000062334	SMCR8
110256132	ENSSSCT00000062563	DRG2
106504187	ENSSSCT00000063214	OVCA2
100626706	ENSSSCT00000063598	LRRC75A
397181	ENSSSCT00000063631	SHMT1
100512070	ENSSSCT00000064272	G6PC3
100739797	ENSSSCT00000064953	FGF11
100512013	ENSSSCT00000065042	ALDOC
100518629	ENSSSCT00000065490	WDR48
100523018	ENSSSCT00000065605	ATP6V0A1
100156100	ENSSSCT00000065624	C21orf62
396776	ENSSSCT00000066431	THRB
100154607	ENSSSCT00000010501	S1PR3
100152598	ENSSSCT00000010505	SEMA4D
100154208	ENSSSCT00000010515	ROR2
100155722	ENSSSCT00000010526	LZTS1
100154488	ENSSSCT00000010533	NPM2
100153624	ENSSSCT00000010541	REEP4
100156461	ENSSSCT00000010546	BMP1
100155718	ENSSSCT00000010555	CCAR2
100153227	ENSSSCT00000010556	BIN3
100516296	ENSSSCT00000010557	EGR3
100152436	ENSSSCT00000010559	RHOBTB2
100125345	ENSSSCT00000010570	STC1
100510985	ENSSSCT00000010579	DOCK5
100156303	ENSSSCT00000010583	CDCA2
100151886	ENSSSCT00000010592	DPYSL2
100511537	ENSSSCT00000010597	CHRNA2
100524281	ENSSSCT00000010605	SCARA5
100155552	ENSSSCT00000010615	INTS9
100155514	ENSSSCT00000010618	KIF13B
100152195	ENSSSCT00000010626	C8orf74
100157666	ENSSSCT00000010652	SH3RF1
100158037	ENSSSCT00000010657	DDX60
100511047	ENSSSCT00000010683	SFSWAP
100499508	ENSSSCT00000010688	PIWIL1
100511782	ENSSSCT00000010690	FZD10
100623362	ENSSSCT00000010692	TMEM132C
100623762	ENSSSCT00000010693	TMEM132B
100156545	ENSSSCT00000010695	AACS
100520983	ENSSSCT00000010698	DHX37
733643	ENSSSCT00000010703	NCOR2
100152494	ENSSSCT00000010715	RILPL1
100152515	ENSSSCT00000010723	PITPNM2
100156510	ENSSSCT00000010736	MLXIP
100739692	ENSSSCT00000010738	LRRC43
100153673	ENSSSCT00000010775	CUX2
100154922	ENSSSCT00000010777	SH2B3
100153179	ENSSSCT00000010795	SUDS3
100519054	ENSSSCT00000010802	KSR2
100520934	ENSSSCT00000010803	NOS1
100522280	ENSSSCT00000010815	TBX5
100156794	ENSSSCT00000010816	RBM19
100153154	ENSSSCT00000010817	LHX5
100523515	ENSSSCT00000010825	DDX54
106504056	ENSSSCT00000010828	TPCN1
100157056	ENSSSCT00000010829	SLC8B1
100156224	ENSSSCT00000010843	TMEM116
100154995	ENSSSCT00000010867	SPPL3
574067	ENSSSCT00000010870	HNF1A
100153422	ENSSSCT00000010878	FAM222A
100126845	ENSSSCT00000010881	TRPV4
100523027	ENSSSCT00000010887	MYO1H
100154993	ENSSSCT00000010889	ACACB
100156622	ENSSSCT00000010896	CORO1C
100152606	ENSSSCT00000010903	SGSM1
100156449	ENSSSCT00000010911	GRK3
100154025	ENSSSCT00000010912	MYO18B
100525130	ENSSSCT00000011319	DYDC2
100156570	ENSSSCT00000011680	EIF3A
100517004	ENSSSCT00000012489	NPRL2
100517557	ENSSSCT00000012492	CACNA2D2
100518866	ENSSSCT00000012494	CISH
100520271	ENSSSCT00000012503	GRM2
100521113	ENSSSCT00000012506	POC1A
100521473	ENSSSCT00000012510	DUSP7
100522516	ENSSSCT00000012512	GLYCTK
100511102	ENSSSCT00000012536	CACNA1D
100513377	ENSSSCT00000012544	IL17RD
100152812	ENSSSCT00000012549	DENND6A
100515411	ENSSSCT00000012552	ABHD6
100153595	ENSSSCT00000012568	PTPRG
100153051	ENSSSCT00000012597	TMF1
102167244	ENSSSCT00000012600	MITF
100511045	ENSSSCT00000012605	SHQ1
100137085	ENSSSCT00000012617	IL5RA
494020	ENSSSCT00000012628	LMCD1
100157883	ENSSSCT00000012633	LHFPL4
100155036	ENSSSCT00000012639	OGG1
106505672	ENSSSCT00000012662	IRAK2
100625418	ENSSSCT00000012666	ATP2B2
100524902	ENSSSCT00000012670	TAMM41
100525717	ENSSSCT00000012675	CAND2
100511535	ENSSSCT00000012683	EFCAB12
100512559	ENSSSCT00000012685	IFT122
100152254	ENSSSCT00000012688	PLXND1
100513495	ENSSSCT00000012695	FGD5
100515926	ENSSSCT00000012707	NUP210
100516936	ENSSSCT00000012713	COPG1
100157361	ENSSSCT00000012716	EEFSEC
100518219	ENSSSCT00000012717	RUVBL1
100518934	ENSSSCT00000012720	TPRA1
100519444	ENSSSCT00000012722	CHST13
100144510	ENSSSCT00000012742	SLCO2A1
100523696	ENSSSCT00000012744	AMOTL2
100156666	ENSSSCT00000012769	RBP1
100157330	ENSSSCT00000012771	CLSTN2
100154919	ENSSSCT00000012773	TRIM42
100153570	ENSSSCT00000012800	ZIC1
100524956	ENSSSCT00000012827	IGSF10
100154352	ENSSSCT00000012851	SERPINI1
100153395	ENSSSCT00000012863	FNDC3B
100737989	ENSSSCT00000012905	LIPH
100156951	ENSSSCT00000012931	MB21D2
100522705	ENSSSCT00000012934	OPA1
100511473	ENSSSCT00000012944	BDH1
397062	ENSSSCT00000012960	TFRC
100623914	ENSSSCT00000012973	SLC12A8
100125829	ENSSSCT00000012975	MUC13
100518582	ENSSSCT00000012984	PDIA5
100511781	ENSSSCT00000013029	IGSF11
100516761	ENSSSCT00000013053	SLC35A5
100620480	ENSSSCT00000013062	MORC1
100621192	ENSSSCT00000013069	BBX
100521822	ENSSSCT00000013075	CEP97
100520806	ENSSSCT00000013076	NXPE3
100521154	ENSSSCT00000013079	ZBTB11
100625406	ENSSSCT00000013096	NIT2
100737392	ENSSSCT00000013151	NCAM2
497061	ENSSSCT00000013158	ADAMTS1
100512633	ENSSSCT00000013183	RUNX1
100513179	ENSSSCT00000013186	DOP1B
100154885	ENSSSCT00000013193	PIGP
100515928	ENSSSCT00000013197	KCNJ6
100517192	ENSSSCT00000013204	DSCAM
100517916	ENSSSCT00000013208	FAM3B
100739292	ENSSSCT00000013212	TMPRSS2
100518276	ENSSSCT00000013217	RIPK4
100518450	ENSSSCT00000013218	PRDM15
100738385	ENSSSCT00000013222	POFUT2
100628105	ENSSSCT00000022689	USP25
100579176	ENSSSCT00000022901	SLC19A1
100627292	ENSSSCT00000022985	PALLD
100624483	ENSSSCT00000023064	NEIL2
100151787	ENSSSCT00000023139	HECTD4
100038020	ENSSSCT00000023178	CSTB
100154230	ENSSSCT00000023221	MMP17
100627664	ENSSSCT00000023428	LRRC15
100337659	ENSSSCT00000023583	EPHB3
100625364	ENSSSCT00000023594	ERG
100153986	ENSSSCT00000023696	CACNA2D3
100620715	ENSSSCT00000023709	WDR4
100621922	ENSSSCT00000023990	ACAD9
100627826	ENSSSCT00000023996	TMPRSS3
100514920	ENSSSCT00000024055	VPS8
100623321	ENSSSCT00000024168	NMNAT3
100623984	ENSSSCT00000024296	FAM207A
100152918	ENSSSCT00000024464	VPS37B
100627225	ENSSSCT00000024472	TMPRSS7
100515277	ENSSSCT00000024496	IFT80
100154017	ENSSSCT00000024610	EP400
100627569	ENSSSCT00000024687	CPN2
100622923	ENSSSCT00000024938	PPM1L
100628076	ENSSSCT00000025007	SCARA3
100623917	ENSSSCT00000025022	SIM2
100127150	ENSSSCT00000025213	TKT
100156016	ENSSSCT00000025398	DNAH1
100627480	ENSSSCT00000025513	TFF3
100620128	ENSSSCT00000025689	ZBTB21
100127144	ENSSSCT00000025792	PDE9A
100337656	ENSSSCT00000025924	ZBTB38
100621398	ENSSSCT00000026073	MRAS
100622955	ENSSSCT00000026074	PRKCD
100620430	ENSSSCT00000026252	SAP30
100738777	ENSSSCT00000026476	ARMC8
100627454	ENSSSCT00000026584	HUNK
100524585	ENSSSCT00000027070	EPHB1
100628171	ENSSSCT00000027220	EVA1C
100152834	ENSSSCT00000027223	PIWIL2
100627915	ENSSSCT00000027287	UBASH3A
100518275	ENSSSCT00000027425	MECOM
100627163	ENSSSCT00000027658	PLCH1
100627974	ENSSSCT00000027694	MSI1
100737549	ENSSSCT00000027819	ITSN1
100157399	ENSSSCT00000027822	HSPA12A
100624675	ENSSSCT00000027870	COL18A1
397420	ENSSSCT00000027977	TFF2
100738889	ENSSSCT00000028006	EFCC1
100620441	ENSSSCT00000028063	GFM1
100627254	ENSSSCT00000028128	ERC2
102161929	ENSSSCT00000028277	TEX264
102157879	ENSSSCT00000028352	SFXN2
100620416	ENSSSCT00000028391	ABCG1
100622925	ENSSSCT00000028457	TSPEAR
100512192	ENSSSCT00000029276	TMCC1
100155970	ENSSSCT00000029344	ADCY5
100624241	ENSSSCT00000029368	HGD
100512074	ENSSSCT00000029722	KDM2B
102158686	ENSSSCT00000030032	LRRC3
100152741	ENSSSCT00000030119	TBX3
100624867	ENSSSCT00000030310	PCBP3
100624139	ENSSSCT00000030347	UBE2G2
100621659	ENSSSCT00000030488	AIRE
100628208	ENSSSCT00000030786	C2CD2
100621691	ENSSSCT00000030805	ISCU
100622196	ENSSSCT00000031104	IQSEC1
100151782	ENSSSCT00000031259	WBP1L
397555	ENSSSCT00000031727	GATA4
100624579	ENSSSCT00000031942	PLXNA1
102166950	ENSSSCT00000032031	GFRA2
397128	ENSSSCT00000034038	MX1
100157731	ENSSSCT00000035397	IGF2BP2
100152997	ENSSSCT00000035593	GADD45G
397441	ENSSSCT00000036378	CD86
397025	ENSSSCT00000036649	CLU
100736627	ENSSSCT00000036903	FAM19A4
100738890	ENSSSCT00000037062	BRWD1
100624394	ENSSSCT00000037120	ANKLE2
102160946	ENSSSCT00000037146	MRAP
100192447	ENSSSCT00000037647	CHEK2
100626262	ENSSSCT00000037838	SH3BGR
100532728	ENSSSCT00000038368	TMEM50B
397671	ENSSSCT00000038744	PPARG
100621155	ENSSSCT00000039036	RRP1B
100620228	ENSSSCT00000039042	UMODL1
100626566	ENSSSCT00000039195	MTMR9
100156842	ENSSSCT00000039482	GALNT9
102164918	ENSSSCT00000039489	SHC3
100515056	ENSSSCT00000039667	HLCS
100155574	ENSSSCT00000040025	ADD3
100737976	ENSSSCT00000040216	RBSN
100514684	ENSSSCT00000041061	DYRK1A
100623073	ENSSSCT00000041173	TMEM132D
100152960	ENSSSCT00000041530	MSRA
100525009	ENSSSCT00000041621	ZNF395
396866	ENSSSCT00000041660	CSTA
396912	ENSSSCT00000041836	GATA2
102160080	ENSSSCT00000041882	PPP2R3A
100522830	ENSSSCT00000041891	RAB6B
100157235	ENSSSCT00000041937	ITIH3
110256394	ENSSSCT00000042100	XXYLT1
100511902	ENSSSCT00000042623	RCAN1
100155189	ENSSSCT00000042767	TESC
100621757	ENSSSCT00000042856	PFKL
100620809	ENSSSCT00000042989	NDUFV3
100518335	ENSSSCT00000043186	PLCXD2
100156646	ENSSSCT00000043236	SVOP
100626085	ENSSSCT00000043842	BOC
110256501	ENSSSCT00000044042	RRP1
100233171	ENSSSCT00000044222	AGPAT3
100524587	ENSSSCT00000044602	TIAM1
100626645	ENSSSCT00000044655	TOPBP1
100738285	ENSSSCT00000044783	EDEM1
780421	ENSSSCT00000044992	CMKLR1
100154641	ENSSSCT00000045758	ABI3BP
100520932	ENSSSCT00000045910	MAGI1
100155348	ENSSSCT00000045935	BRI3BP
110256870	ENSSSCT00000046243	LOXL2
100519624	ENSSSCT00000046395	TMEM212
100520106	ENSSSCT00000046516	CCDC62
100157264	ENSSSCT00000047057	DMTN
100533555	ENSSSCT00000047440	IL10RB
100519174	ENSSSCT00000047526	SLC37A1
100513310	ENSSSCT00000047595	TNK2
100626555	ENSSSCT00000047769	KMT5A
397018	ENSSSCT00000047834	SCARB1
100152413	ENSSSCT00000047889	SFMBT1
100519623	ENSSSCT00000048107	ZIC4
100517915	ENSSSCT00000048128	GOLIM4
397443	ENSSSCT00000048142	HPD
100157989	ENSSSCT00000048207	FBXO21
100514251	ENSSSCT00000048305	XPC
100157825	ENSSSCT00000048390	SSH1
100233193	ENSSSCT00000048543	MGLL
100157435	ENSSSCT00000048580	UBE3B
100156493	ENSSSCT00000048654	MN1
100516512	ENSSSCT00000048818	FAM107A
100152937	ENSSSCT00000049024	GRK5
100519446	ENSSSCT00000049110	PLD1
100302365	ENSSSCT00000049161	PEBP4
100624908	ENSSSCT00000049300	ZBTB20
100520051	ENSSSCT00000049639	C12orf49
100153654	ENSSSCT00000049655	ZNRF3
100157748	ENSSSCT00000049719	ACAD10
100625465	ENSSSCT00000049735	WRB
396983	ENSSSCT00000049972	PDXK
100739001	ENSSSCT00000050066	NXNL2
102167101	ENSSSCT00000050177	ELP3
100622868	ENSSSCT00000050460	CLIC6
100525362	ENSSSCT00000050738	TSEN2
100156668	ENSSSCT00000050804	SLC6A1
100127466	ENSSSCT00000050809	SMNDC1
100626327	ENSSSCT00000050971	PHC3
100153229	ENSSSCT00000051743	XPO7
100626388	ENSSSCT00000051795	RILPL2
100624044	ENSSSCT00000052037	PODXL2
100152498	ENSSSCT00000052052	FGF12
100151982	ENSSSCT00000052066	CHDH
100157507	ENSSSCT00000052142	PTK2B
100513626	ENSSSCT00000052228	ABCC5
100154449	ENSSSCT00000052410	ETS2
100624320	ENSSSCT00000052506	PTTG1IP
100312971	ENSSSCT00000052854	FDFT1
397228	ENSSSCT00000052890	NR1I2
100623558	ENSSSCT00000053212	RWDD2B
110256846	ENSSSCT00000053282	PGAM5
100515279	ENSSSCT00000053548	ZNF148
100622795	ENSSSCT00000053991	RAB7A
100153008	ENSSSCT00000055020	BICDL1
100624513	ENSSSCT00000055117	GRIK1
100622032	ENSSSCT00000055170	TRPM2
100154295	ENSSSCT00000055664	FBXO16
110255219	ENSSSCT00000055791	CCDC60
100153193	ENSSSCT00000055880	RIMBP2
100628206	ENSSSCT00000055948	SHOX2
100520218	ENSSSCT00000055973	ADAMTS9
100154277	ENSSSCT00000056371	ADARB1
100626659	ENSSSCT00000056573	PPP4R2
100153541	ENSSSCT00000056636	AIFM2
100152690	ENSSSCT00000056771	ZNF280B
100623761	ENSSSCT00000057541	BLK
100513111	ENSSSCT00000057618	NR2C2
100517782	ENSSSCT00000058011	THUMPD3
100624760	ENSSSCT00000058066	CHCHD6
396943	ENSSSCT00000058128	ITGB2
100155608	ENSSSCT00000058524	TSC22D2
100151805	ENSSSCT00000058621	RAB35
100499567	ENSSSCT00000058748	HES1
414425	ENSSSCT00000058753	EPHX2
396690	ENSSSCT00000058760	MYL2
100155596	ENSSSCT00000059027	HRK
102162353	ENSSSCT00000059061	FAM167A
100154448	ENSSSCT00000059076	TPST2
100158082	ENSSSCT00000059242	PPP3CC
102167373	ENSSSCT00000059432	SRGAP3
100153880	ENSSSCT00000059777	HMBOX1
100621722	ENSSSCT00000060777	FBLN2
100158166	ENSSSCT00000060787	RFLNA
100155371	ENSSSCT00000060975	FAM45A
100155094	ENSSSCT00000061568	EBF2
100513882	ENSSSCT00000061810	GRIP2
100037961	ENSSSCT00000062688	CTSB
100144471	ENSSSCT00000062869	ADRA1A
100154805	ENSSSCT00000062984	SPOCK3
100154616	ENSSSCT00000063440	WSCD2
595128	ENSSSCT00000063498	OAS2
100125540	ENSSSCT00000063542	SYK
100738818	ENSSSCT00000063963	NME9
110256491	ENSSSCT00000064115	PCP4
100624225	ENSSSCT00000064123	SUMO3
100511594	ENSSSCT00000064417	CNTN3
100511412	ENSSSCT00000064569	ARHGAP31
100624014	ENSSSCT00000064614	SPSB4
100153445	ENSSSCT00000064735	WNT7A
100521990	ENSSSCT00000064836	LRIG1
100524460	ENSSSCT00000064968	FRMD4B
100525664	ENSSSCT00000064998	SYNJ1
110256368	ENSSSCT00000065066	URB1
110256869	ENSSSCT00000065156	CHMP7
100519925	ENSSSCT00000065227	SEMA5B
100516832	ENSSSCT00000065837	B3GALT5
100157881	ENSSSCT00000065897	URB2
100736874	ENSSSCT00000066096	ADGRD1
100151990	ENSSSCT00000066359	ULK1
100513655	ENSSSCT00000006758	WNT8B
100154052	ENSSSCT00000010928	KREMEN1
100157709	ENSSSCT00000010934	AP1B1
100515281	ENSSSCT00000010939	ASCC2
100156892	ENSSSCT00000010941	ZMAT5
100738645	ENSSSCT00000010948	CABP7
100152038	ENSSSCT00000010954	OSM
100515970	ENSSSCT00000010972	OSBP2
414369	ENSSSCT00000010974	SMTN
100151867	ENSSSCT00000011007	GNAZ
100157115	ENSSSCT00000011008	RSPH14
100157974	ENSSSCT00000011013	BCR
100155919	ENSSSCT00000011021	UPB1
100157110	ENSSSCT00000011023	CABIN1
100157972	ENSSSCT00000011044	PPIL2
100525839	ENSSSCT00000011058	LZTR1
102159308	ENSSSCT00000011061	LRRC74B
100156736	ENSSSCT00000011092	TXNRD2
100157919	ENSSSCT00000011094	ARVCF
100154308	ENSSSCT00000011095	TANGO2
396856	ENSSSCT00000011103	RYR2
100157650	ENSSSCT00000011127	SLC35F3
100156432	ENSSSCT00000011129	KCNK1
100158027	ENSSSCT00000011131	PCNX2
100152811	ENSSSCT00000011132	NTPCR
100153461	ENSSSCT00000011138	EGLN1
100154253	ENSSSCT00000011170	BICC1
100155896	ENSSSCT00000011177	CCDC6
100622249	ENSSSCT00000011185	ARID5B
100154292	ENSSSCT00000011206	RUFY2
100625859	ENSSSCT00000011209	TET1
100153539	ENSSSCT00000011243	ADAMTS14
100524769	ENSSSCT00000011244	TBATA
100153166	ENSSSCT00000011249	SLC29A3
100154373	ENSSSCT00000011252	VSIR
100158017	ENSSSCT00000011255	SPOCK2
100516698	ENSSSCT00000011271	CFAP70
100155430	ENSSSCT00000011294	DUPD1
100521339	ENSSSCT00000011299	ZNF503
100153816	ENSSSCT00000011307	ZMIZ1
100152612	ENSSSCT00000011308	PPIF
100156922	ENSSSCT00000011316	MAT1A
100156458	ENSSSCT00000011325	GHITM
100153116	ENSSSCT00000011333	GRID1
100153077	ENSSSCT00000011340	OPN4
100519926	ENSSSCT00000011358	GDF10
396610	ENSSSCT00000011362	MAPK8
102159729	ENSSSCT00000011364	ARHGAP22
396896	ENSSSCT00000011376	CHAT
100521870	ENSSSCT00000011378	OGDHL
100152243	ENSSSCT00000011420	MINPP1
396826	ENSSSCT00000011433	FAS
100156116	ENSSSCT00000011455	BTAF1
102158067	ENSSSCT00000011461	EXOC6
100154898	ENSSSCT00000011464	MYOF
100152350	ENSSSCT00000011493	BLNK
100157588	ENSSSCT00000011498	TM9SF3
100155165	ENSSSCT00000011499	PIK3AP1
100155987	ENSSSCT00000011504	RRP12
100157207	ENSSSCT00000011522	LOXL4
100157983	ENSSSCT00000011525	HPSE2
397535	ENSSSCT00000011534	ABCC2
100515585	ENSSSCT00000011548	PAX2
100153781	ENSSSCT00000011556	POLL
100157822	ENSSSCT00000011577	MFSD13A
100155412	ENSSSCT00000011579	SUFU
100153400	ENSSSCT00000011589	INA
100157027	ENSSSCT00000011594	PDCD11
100157433	ENSSSCT00000011596	CALHM1
100155006	ENSSSCT00000011599	NEURL1
100153803	ENSSSCT00000011600	SH3PXD2A
100157559	ENSSSCT00000011630	VTI1A
100157959	ENSSSCT00000011649	AFAP1L2
100152565	ENSSSCT00000011654	GFRA1
100158218	ENSSSCT00000011664	ENO4
100156189	ENSSSCT00000011666	SHTN1
100152806	ENSSSCT00000011692	PLPP4
100153999	ENSSSCT00000011706	NSMCE4A
100152015	ENSSSCT00000011735	HMX3
100157255	ENSSSCT00000011736	HMX2
100153578	ENSSSCT00000011739	CPXM2
100156052	ENSSSCT00000011747	LHPP
100157478	ENSSSCT00000011755	BCCIP
100153851	ENSSSCT00000011757	FANK1
100157228	ENSSSCT00000011758	ADAM12
100156286	ENSSSCT00000011759	C10orf90
100157475	ENSSSCT00000011764	FOXI2
100156267	ENSSSCT00000011766	CLRN3
100155079	ENSSSCT00000011767	PTPRE
100155050	ENSSSCT00000011768	MGMT
100153848	ENSSSCT00000011769	EBF3
100737116	ENSSSCT00000011773	STK32C
100512868	ENSSSCT00000011774	DPYSL4
100512501	ENSSSCT00000011777	INPP5A
100158140	ENSSSCT00000011779	CFAP46
100152900	ENSSSCT00000011784	KNDC1
100154072	ENSSSCT00000011787	TUBGCP2
100156553	ENSSSCT00000011803	SCART1
100152128	ENSSSCT00000011807	FUOM
100621830	ENSSSCT00000017076	LYPD6B
100512563	ENSSSCT00000017101	MGAT5
100516112	ENSSSCT00000017115	EN1
100519339	ENSSSCT00000017132	TFCP2L1
100520334	ENSSSCT00000017133	GLI2
100521408	ENSSSCT00000017141	CFAP221
100523095	ENSSSCT00000017142	TMEM177
100523643	ENSSSCT00000017146	DLGAP2
100625335	ENSSSCT00000017148	CSMD1
100157280	ENSSSCT00000017192	SNX25
100153248	ENSSSCT00000017223	FGFR1
100524344	ENSSSCT00000017233	ADGRA2
100156454	ENSSSCT00000017238	UNC5D
102164569	ENSSSCT00000017247	NRG1
396625	ENSSSCT00000017252	GSR
100153109	ENSSSCT00000017255	MBOAT4
100514374	ENSSSCT00000017258	DUSP4
100517009	ENSSSCT00000017273	LIMS2
100737623	ENSSSCT00000017275	MYO7B
100518696	ENSSSCT00000017277	FMNL2
100523471	ENSSSCT00000017292	TANC1
100154282	ENSSSCT00000017303	TBR1
100515629	ENSSSCT00000017320	GALNT3
100522648	ENSSSCT00000017370	DLX1
100511786	ENSSSCT00000017377	RAPGEF4
100154583	ENSSSCT00000017379	CDCA7
100513441	ENSSSCT00000017391	ATF2
100515975	ENSSSCT00000017406	HOXD3
100520222	ENSSSCT00000017427	SESTD1
100153602	ENSSSCT00000017448	FSIP2
100737517	ENSSSCT00000017465	SLC40A1
100037960	ENSSSCT00000017477	MFSD6
100517198	ENSSSCT00000017486	MYO1B
100155042	ENSSSCT00000017510	BOLL
100513500	ENSSSCT00000017541	KIAA2012
100520986	ENSSSCT00000017574	PLEKHM3
100153701	ENSSSCT00000017593	LANCL1
100152389	ENSSSCT00000017626	TMBIM1
100621415	ENSSSCT00000017629	AAMP
100156373	ENSSSCT00000017637	VIL1
397174	ENSSSCT00000017645	IHH
100511415	ENSSSCT00000022567	CIR1
100154950	ENSSSCT00000022893	SLC18A2
100154915	ENSSSCT00000022988	PWWP2B
100624964	ENSSSCT00000023262	JAKMIP3
396585	ENSSSCT00000023642	CACNB4
100156849	ENSSSCT00000023966	DISC1
100622637	ENSSSCT00000024105	NRP2
100510987	ENSSSCT00000024173	INPP5J
595105	ENSSSCT00000024231	CASP8
100621868	ENSSSCT00000024240	GULP1
100152393	ENSSSCT00000024468	CHST15
102161608	ENSSSCT00000024547	PGBD5
100157804	ENSSSCT00000025419	SLC18A3
396954	ENSSSCT00000026256	PROC
100512817	ENSSSCT00000026310	TENM3
100625712	ENSSSCT00000026339	SEMA4G
100515931	ENSSSCT00000026451	PPP1R3B
100156395	ENSSSCT00000027226	UBTD1
100511661	ENSSSCT00000027514	STRADB
100512016	ENSSSCT00000027600	SLC4A10
100737516	ENSSSCT00000028295	EVX2
100524529	ENSSSCT00000028444	TMEM254
100302025	ENSSSCT00000029493	SELENOM
100521933	ENSSSCT00000029952	KCNU1
100517614	ENSSSCT00000030087	STK39
100625139	ENSSSCT00000030396	KBTBD11
100151968	ENSSSCT00000030579	CHST3
100737536	ENSSSCT00000030603	BTBD16
100156717	ENSSSCT00000030886	HS6ST1
396764	ENSSSCT00000031352	SLC11A1
100155687	ENSSSCT00000031506	UQCR10
414914	ENSSSCT00000031881	COL17A1
100624966	ENSSSCT00000031893	ARHGEF10
100155030	ENSSSCT00000031910	LBX1
767627	ENSSSCT00000032393	VPREB1
100626771	ENSSSCT00000032532	MPP4
100621620	ENSSSCT00000032886	IRF2
100158200	ENSSSCT00000033486	ITGA6
100156146	ENSSSCT00000033889	ADAM8
100156262	ENSSSCT00000034544	PAPSS2
396762	ENSSSCT00000035425	FGFR2
100518277	ENSSSCT00000035793	GYPC
751862	ENSSSCT00000035960	DMBT1
100152804	ENSSSCT00000036683	TACC2
102160784	ENSSSCT00000036717	SATB2
100620396	ENSSSCT00000037089	FBXO25
100522284	ENSSSCT00000037166	METAP1D
100157406	ENSSSCT00000037537	ACTN2
100512075	ENSSSCT00000037667	ASCC1
100152252	ENSSSCT00000037722	DHX32
110257060	ENSSSCT00000037941	NIPA2
100524830	ENSSSCT00000037981	FRMPD2
100157199	ENSSSCT00000038336	COL13A1
397232	ENSSSCT00000038898	HHEX
100736717	ENSSSCT00000039162	STAT4
100153566	ENSSSCT00000039216	DNAJC12
100156989	ENSSSCT00000039657	BAG3
100152572	ENSSSCT00000039665	MAP3K20
100522106	ENSSSCT00000039759	EDRF1
100156897	ENSSSCT00000039876	STOX2
100737075	ENSSSCT00000039957	SP9
106506164	ENSSSCT00000040008	NKX6-2
100037305	ENSSSCT00000040162	BIN1
100154421	ENSSSCT00000040246	CTBP2
100151939	ENSSSCT00000040367	LYPD1
100157092	ENSSSCT00000040508	TTC13
100155980	ENSSSCT00000040682	MICU1
110257086	ENSSSCT00000040686	ARHGEF4
100522707	ENSSSCT00000040744	ZNF25
110257061	ENSSSCT00000040767	NIPA1
100521045	ENSSSCT00000041146	SCTR
100152559	ENSSSCT00000041381	RGS10
100626864	ENSSSCT00000041723	ALS2
102162220	ENSSSCT00000041943	GOLGA7B
100621555	ENSSSCT00000042076	MYO3B
100157589	ENSSSCT00000042107	TLL2
100624965	ENSSSCT00000042365	THSD7B
100153151	ENSSSCT00000042407	SORBS1
100516402	ENSSSCT00000042488	NDUFS1
100157377	ENSSSCT00000042532	EDARADD
100521871	ENSSSCT00000042563	LYPD6
100622496	ENSSSCT00000042638	CLASP1
100151855	ENSSSCT00000042698	NAB1
100519572	ENSSSCT00000042771	CRYBA2
100157647	ENSSSCT00000042818	PLEKHA1
100156492	ENSSSCT00000042819	NEFH
100152587	ENSSSCT00000042900	DPCD
100512137	ENSSSCT00000043189	TCERG1L
100152725	ENSSSCT00000043286	SMPD4
100514545	ENSSSCT00000043573	RBPMS
100623528	ENSSSCT00000044044	C2orf80
100156242	ENSSSCT00000044394	FGF8
100621011	ENSSSCT00000044495	WWC2
100158048	ENSSSCT00000044612	SIPA1L2
100511783	ENSSSCT00000044715	GLRX3
100515976	ENSSSCT00000044749	NEB
399503	ENSSSCT00000044908	LIF
100624868	ENSSSCT00000045560	BNIP3
100154688	ENSSSCT00000045955	CAPN9
110256621	ENSSSCT00000045957	TBX1
100155104	ENSSSCT00000046063	MED15
100152289	ENSSSCT00000046182	RTN4R
110256911	ENSSSCT00000046484	HELT
397064	ENSSSCT00000046489	IGFBP2
100156927	ENSSSCT00000046730	ECHS1
100156359	ENSSSCT00000046842	LIMK2
100155984	ENSSSCT00000047044	CFAP65
100157120	ENSSSCT00000047190	NR4A2
100519689	ENSSSCT00000047664	LRP2
100158004	ENSSSCT00000047808	MORN4
100157143	ENSSSCT00000047988	PI4KA
397620	ENSSSCT00000048029	FN1
448982	ENSSSCT00000048379	ACSL1
100621831	ENSSSCT00000048395	MDH1B
100154254	ENSSSCT00000048569	ACTA1
100153444	ENSSSCT00000048734	UROS
100154578	ENSSSCT00000049036	GPR137B
100155479	ENSSSCT00000049185	SPRTN
100157745	ENSSSCT00000049212	PLCE1
100621662	ENSSSCT00000049468	SP5
100158118	ENSSSCT00000049629	CALY
100152562	ENSSSCT00000049708	EMX2
100153028	ENSSSCT00000049720	GALNT2
100625172	ENSSSCT00000049815	ALS2CR12
100523144	ENSSSCT00000050186	PRLHR
102166177	ENSSSCT00000050197	ITPRID2
100156620	ENSSSCT00000050290	ARMH3
100524831	ENSSSCT00000050919	DOCK1
100157009	ENSSSCT00000050976	VSTM4
100152344	ENSSSCT00000051037	HK1
100525789	ENSSSCT00000051064	ERBB4
100154590	ENSSSCT00000051256	DRGX
100627169	ENSSSCT00000051451	AGPS
397490	ENSSSCT00000051512	INHBB
100624902	ENSSSCT00000051924	KAZALD1
100155476	ENSSSCT00000051968	TAF5L
100514879	ENSSSCT00000052536	ABI2
100520938	ENSSSCT00000053097	UBE2E3
100153794	ENSSSCT00000053226	MCU
100152849	ENSSSCT00000053488	EMID1
100736886	ENSSSCT00000053633	ZSWIM8
733640	ENSSSCT00000053831	PRKG1
100624229	ENSSSCT00000053997	RALB
100513956	ENSSSCT00000054276	2019-03-04
100155945	ENSSSCT00000054662	SERPIND1
595114	ENSSSCT00000054746	ARL3
100620418	ENSSSCT00000055777	SMARCAL1
100155831	ENSSSCT00000055838	CNNM2
100154357	ENSSSCT00000056183	CNNM1
100156777	ENSSSCT00000056242	CASP7
397434	ENSSSCT00000056413	KCNMA1
100157144	ENSSSCT00000056464	DUSP5
102161004	ENSSSCT00000056507	PNKD
100153922	ENSSSCT00000056530	TCF7L2
100157140	ENSSSCT00000056677	ZDHHC8
100154486	ENSSSCT00000057170	TSPAN14
100153610	ENSSSCT00000057914	FAM53B
503661	ENSSSCT00000058019	ADORA2A
100151896	ENSSSCT00000058246	RANBP1
100616094	ENSSSCT00000058372	DGCR8
100155899	ENSSSCT00000058472	C1orf198
100152895	ENSSSCT00000058484	GTDC1
110256835	ENSSSCT00000058514	PALD1
100620912	ENSSSCT00000058984	STEAP3
100513315	ENSSSCT00000059063	CDK15
100156683	ENSSSCT00000059287	RASGEF1A
733600	ENSSSCT00000059317	UNC5B
100156911	ENSSSCT00000059527	EWSR1
100514254	ENSSSCT00000059664	CYP20A1
100151944	ENSSSCT00000059676	LRRC20
100513277	ENSSSCT00000060097	SEC31B
100523752	ENSSSCT00000060428	YPEL1
100511351	ENSSSCT00000060488	NID1
100126279	ENSSSCT00000060525	CERS6
110256725	ENSSSCT00000060665	CALHM3
403215	ENSSSCT00000061024	CYP2C49
100153049	ENSSSCT00000061550	TRIM67
100627880	ENSSSCT00000061553	SLIT1
780436	ENSSSCT00000061676	LDB1
100621092	ENSSSCT00000062493	ZCCHC24
100153167	ENSSSCT00000062848	PSAP
100154735	ENSSSCT00000062956	SMARCB1
100037974	ENSSSCT00000063245	CRTAC1
100156636	ENSSSCT00000063691	KAT6B
100626281	ENSSSCT00000063800	PAOX
100519876	ENSSSCT00000064130	OSBPL6
397198	ENSSSCT00000064322	SFTPD
100623440	ENSSSCT00000064347	ADGRA1
100524909	ENSSSCT00000064393	XKR5
110256612	ENSSSCT00000064994	NEUROG3
100738836	ENSSSCT00000065101	IGFBP5
110256602	ENSSSCT00000065381	TSPAN15
100739740	ENSSSCT00000065454	PATZ1
396818	ENSSSCT00000065459	PSP-II
100154343	ENSSSCT00000065595	ABLIM1
100521692	ENSSSCT00000065767	PIKFYVE
100154626	ENSSSCT00000065961	ADK
100157970	ENSSSCT00000066137	DGCR2
396928	ENSSSCT00000066260	GAD1
100037298	ENSSSCT00000007652	SLC7A2
100154043	ENSSSCT00000007666	FAT1
100521589	ENSSSCT00000007678	ZMAT4
100152836	ENSSSCT00000007688	GPAT4
100157679	ENSSSCT00000007691	ANK1
397651	ENSSSCT00000007694	VDAC3
100152679	ENSSSCT00000007727	PLCB1
100152967	ENSSSCT00000007749	SEL1L2
445533	ENSSSCT00000007755	PCSK2
100521759	ENSSSCT00000007756	BFSP1
100625032	ENSSSCT00000007772	SLC24A3
100739820	ENSSSCT00000007784	PAX1
100513828	ENSSSCT00000007786	FOXA2
100157642	ENSSSCT00000007787	THBD
100620296	ENSSSCT00000007802	SYNDIG1
100152012	ENSSSCT00000007803	CST7
100154828	ENSSSCT00000007805	ACSS1
100520054	ENSSSCT00000007814	PANK2
100037290	ENSSSCT00000007815	MAVS
396995	ENSSSCT00000007836	AVP
100511604	ENSSSCT00000007841	PCED1A
100512144	ENSSSCT00000007843	CPXM1
100523648	ENSSSCT00000007844	EBF4
100739527	ENSSSCT00000007845	TMC2
100524534	ENSSSCT00000007853	STK35
100513633	ENSSSCT00000007866	SDCBP2
100516303	ENSSSCT00000007878	SLC52A3
100523032	ENSSSCT00000007908	HM13
100524288	ENSSSCT00000007911	MYLK2
100738964	ENSSSCT00000007918	PDRG1
100739032	ENSSSCT00000007919	XKR7
100526085	ENSSSCT00000007921	HCK
100511968	ENSSSCT00000007931	NOL4L
396649	ENSSSCT00000007943	BPIFA2
100113426	ENSSSCT00000007945	BPIFB1
100153846	ENSSSCT00000007953	E2F1
100516767	ENSSSCT00000007957	CHMP4B
497050	ENSSSCT00000007963	AHCY
100154657	ENSSSCT00000007967	PIGU
100152660	ENSSSCT00000007972	GSS
100499556	ENSSSCT00000008023	GHRH
100154503	ENSSSCT00000008025	SRC
449004	ENSSSCT00000008027	NNAT
[truncated: 6,187 more rows]

## Sheet: DMHs regarding genes
entrezgene	ensembl_transcript_id	gene_name
100736968	ENSSSCT00000004431
100512199	ENSSSCT00000004434	ERMARD
100737228	ENSSSCT00000004437	SMOC2
NA	ENSSSCT00000004441	KIF25
100514741	ENSSSCT00000004443	AFDN
100513321	ENSSSCT00000004445	SFT2D1
100515286	ENSSSCT00000004447	RPS6KA2
100154378	ENSSSCT00000004453	PDE10A
733673	ENSSSCT00000004459	PRKN
100142677	ENSSSCT00000004467	SLC22A3
396936	ENSSSCT00000004468	SLC22A2
397214	ENSSSCT00000004472	IGF2R
100152694	ENSSSCT00000004474	PNLDC1
100156324	ENSSSCT00000004475	MRPL18
100152303	ENSSSCT00000004477	ACAT2
100156434	ENSSSCT00000004486	SYTL3
100152815	ENSSSCT00000004487	EZR
397435	ENSSSCT00000004517	ESR1
403124	ENSSSCT00000004525	IYD
100521302	ENSSSCT00000004526	PPP1R14C
100153588	ENSSSCT00000004583	ECT2L
100153431	ENSSSCT00000004593	OLIG3
100152228	ENSSSCT00000004599	PEX7
397650	ENSSSCT00000004616	RPS12
100153984	ENSSSCT00000004618	VNN2
100521699	ENSSSCT00000004840	SOBP
100511669	ENSSSCT00000004868	FIG4
100738135	ENSSSCT00000004974	RNF165
100511671	ENSSSCT00000005009	TCF4
106507181	ENSSSCT00000005015	ONECUT2
100154769	ENSSSCT00000005022	PLEKHO2
100152749	ENSSSCT00000005044	CA12
100512030	ENSSSCT00000005211	CDAN1
100155358	ENSSSCT00000005232	SPTBN5
100152163	ENSSSCT00000005254	DLL4
397350	ENSSSCT00000005312	IGF1R
397318	ENSSSCT00000005361	NFATC1
100152487	ENSSSCT00000005367	TSHZ1
100510995	ENSSSCT00000005413	CCBE1
100152584	ENSSSCT00000005427	ALPK2
100737193	ENSSSCT00000005442	IGDCC3
100152069	ENSSSCT00000005460	SMAD6
397260	ENSSSCT00000005464	SMAD3
100519005	ENSSSCT00000005470	PIAS1
100154048	ENSSSCT00000005483	TLE3
100157683	ENSSSCT00000005491	MYO9A
100192435	ENSSSCT00000005553	ERO1A
100739402	ENSSSCT00000005678	KLHL9
100155995	ENSSSCT00000005721	NFIB
100524475	ENSSSCT00000005828	TLE1
100157586	ENSSSCT00000005985	ELP1
100153149	ENSSSCT00000005995	PALM2
100520475	ENSSSCT00000006036	WHRN
100156063	ENSSSCT00000006141	LHX2
100514624	ENSSSCT00000006142	NEK6
100514818	ENSSSCT00000006147	ADGRD2
100156738	ENSSSCT00000006172	LRSAM1
100739641	ENSSSCT00000006173	FAM129B
100517927	ENSSSCT00000006177	STXBP1
100156347	ENSSSCT00000006198	SLC25A25
100154341	ENSSSCT00000006211	URM1
100049693	ENSSSCT00000006217	SPTAN1
100513839	ENSSSCT00000006218	WDR34
100519640	ENSSSCT00000006220	PKN3
100155132	ENSSSCT00000006232	MIGA2
100127351	ENSSSCT00000006234	CRAT
102161937	ENSSSCT00000006236	IER5L
100521241	ENSSSCT00000006245	PRRX2
100153472	ENSSSCT00000006249	TOR1B
654407	ENSSSCT00000006255	PTGES
100623602	ENSSSCT00000006268	HMCN2
100524544	ENSSSCT00000006275	ABL1
100523302	ENSSSCT00000006276	FIBCD1
100157958	ENSSSCT00000006282	LAMC3
102165958	ENSSSCT00000006283	PLPP7
100511912	ENSSSCT00000006285	PRRC2B
100525976	ENSSSCT00000006287	UCK1
100511735	ENSSSCT00000006289	RAPGEF1
414430	ENSSSCT00000006290	MED27
100512264	ENSSSCT00000006293	NTNG2
102166697	ENSSSCT00000006298	CFAP77
100513393	ENSSSCT00000006300	DDX31
100154338	ENSSSCT00000006311	SARDH
733609	ENSSSCT00000006313	DBH
397533	ENSSSCT00000006323	COL5A1
396914	ENSSSCT00000010149	CRYL1
100521146	ENSSSCT00000010168	TNFRSF19
100739805	ENSSSCT00000010186	CDK8
100155782	ENSSSCT00000010188	WASF3
100511469	ENSSSCT00000010190	USP12
396763	ENSSSCT00000010212	FLT1
100157816	ENSSSCT00000010215	MTUS2
397392	ENSSSCT00000010224	ALOX5AP
100155651	ENSSSCT00000010245	STARD13
100153584	ENSSSCT00000010254	SMAD9
106508661	ENSSSCT00000010261	FREM2
100516290	ENSSSCT00000010292	EBPL
100156238	ENSSSCT00000010367	DACH1
100526183	ENSSSCT00000010389	SLAIN1
100154594	ENSSSCT00000010419	UGGT2
100519915	ENSSSCT00000010422	MBNL2
100152933	ENSSSCT00000010426	IPO5
397624	ENSSSCT00000010430	SLC15A1
100154139	ENSSSCT00000010437	CLYBL
100152796	ENSSSCT00000010454	ARGLU1
102161679	ENSSSCT00000010461	MYO16
100153454	ENSSSCT00000010463	COL4A2
100144472	ENSSSCT00000011821	UCHL5
397084	ENSSSCT00000011833	TGFB2
449526	ENSSSCT00000011838	EPRS
100624523	ENSSSCT00000011843	MARK1
100517774	ENSSSCT00000011850	HHIPL2
100516102	ENSSSCT00000011902	KIF26B
100519863	ENSSSCT00000011919	TP53BP2
100738229	ENSSSCT00000011926	DENND1B
100525121	ENSSSCT00000011944	NAV1
100525832	ENSSSCT00000011956	PPP1R12B
102158362	ENSSSCT00000011975	FANCC
100513615	ENSSSCT00000011977	C9orf3
100512854	ENSSSCT00000012035	NFX1
100518508	ENSSSCT00000012062	JCAD
100518681	ENSSSCT00000012064	SVIL
100522567	ENSSSCT00000012077	ST8SIA6
100524759	ENSSSCT00000012086	RSU1
100512676	ENSSSCT00000012090	ITGA8
100512009	ENSSSCT00000012150	PARD3
100511150	ENSSSCT00000012160	CAMK1D
100513945	ENSSSCT00000012169	ECHDC3
100514126	ENSSSCT00000012170	USP6NL
100515920	ENSSSCT00000012186	RBM17
100517911	ENSSSCT00000012197	ASB13
100521215	ENSSSCT00000012219	PITRM1
100521919	ENSSSCT00000012222	ADARB2
100522458	ENSSSCT00000012224	LARP4B
100739614	ENSSSCT00000012225	DIP2C
100155153	ENSSSCT00000022342	NR2E1
100627249	ENSSSCT00000022429	NMT2
100154949	ENSSSCT00000022519	CNIH1
503545	ENSSSCT00000022568	SLC7A1
100155148	ENSSSCT00000022711	MIPEP
100621590	ENSSSCT00000023062	ARFGEF3
100155014	ENSSSCT00000023199	TIAM2
100620523	ENSSSCT00000023409	OLFM1
100153456	ENSSSCT00000023556	NAXD
100156729	ENSSSCT00000023586	WDR5
100624292	ENSSSCT00000023759	FAM78A
100514504	ENSSSCT00000024384	NEDD4
100151892	ENSSSCT00000024407	SPACA9
100738738	ENSSSCT00000024450	UST
448855	ENSSSCT00000024643	ISG20
397049	ENSSSCT00000024677	SLC22A1
100623901	ENSSSCT00000025191	MICU2
100156660	ENSSSCT00000025342	TLN2
100622769	ENSSSCT00000025418	MAP3K5
100516509	ENSSSCT00000025748	ARHGEF7
100739102	ENSSSCT00000025776	ATG5
100174955	ENSSSCT00000026048	KLF12
102162755	ENSSSCT00000026184	FBH1
100621258	ENSSSCT00000026266	STUM
100621009	ENSSSCT00000026286	SFMBT2
100516925	ENSSSCT00000026458	ARMC4
100620583	ENSSSCT00000026580	FAM120B
100622450	ENSSSCT00000026600	TNNT2
100156875	ENSSSCT00000026720	TMEM181
100737446	ENSSSCT00000026731	RAB20
100154166	ENSSSCT00000026790	DNAJC3
100518639	ENSSSCT00000027237	EPG5
100152629	ENSSSCT00000027353	ANKS6
100521394	ENSSSCT00000027374	PFKP
100621684	ENSSSCT00000027421	KCTD3
100514201	ENSSSCT00000027970	FRMD1
100513423	ENSSSCT00000028157	SDCCAG8
100627389	ENSSSCT00000028176	FAM163B
100522289	ENSSSCT00000028234	GABRR2
100620286	ENSSSCT00000028322	MKX
100521706	ENSSSCT00000028414	TNFRSF11A
100156351	ENSSSCT00000028582	GARNL3
100622149	ENSSSCT00000028700	CACNA1S
100624925	ENSSSCT00000028802	LHFPL6
100152927	ENSSSCT00000028869	PLA2G4B
100739731	ENSSSCT00000028975	SHISA2
100738726	ENSSSCT00000029020	PARP4
100623590	ENSSSCT00000029374	PKP1
102159686	ENSSSCT00000029470	COL27A1
100520594	ENSSSCT00000029595	ZBTB7C
100627107	ENSSSCT00000029670	KATNAL2
102165734	ENSSSCT00000029959	ERCC5
100627913	ENSSSCT00000029994	PROSER2
100519794	ENSSSCT00000030126	DNAJC1
100622774	ENSSSCT00000030373	MAPKAP1
100737188	ENSSSCT00000030479	THEMIS
100158183	ENSSSCT00000030682	FARP1
100627299	ENSSSCT00000030986	MYMK
100621580	ENSSSCT00000031167	DDX59
100153648	ENSSSCT00000031188	RNF219
100157413	ENSSSCT00000031199	SASH1
100622057	ENSSSCT00000031292	KIF21B
100038011	ENSSSCT00000031998	CD72
100516167	ENSSSCT00000032465	SYNJ2
100294707	ENSSSCT00000032490	SMYD3
397019	ENSSSCT00000033219	ITGB1
397593	ENSSSCT00000033497	AMBP
100515445	ENSSSCT00000033941	FLT3
100286859	ENSSSCT00000034108	NRP1
397368	ENSSSCT00000034748	NR5A1
100738902	ENSSSCT00000035652	IL17D
100155564	ENSSSCT00000036174	NUP214
791125	ENSSSCT00000036277	FYN
100623824	ENSSSCT00000036697	DCLK1
100523836	ENSSSCT00000037027	NCS1
100513707	ENSSSCT00000037091	TOGARAM1
397306	ENSSSCT00000037388	RXRA
100153548	ENSSSCT00000037518	FGFR1OP
100622056	ENSSSCT00000037985	ESRRG
100520167	ENSSSCT00000038057	PAX5
100621167	ENSSSCT00000038405	PLEKHG1
100524643	ENSSSCT00000038434	TMTC4
100621470	ENSSSCT00000038569	CGNL1
100519408	ENSSSCT00000038784	TMEM268
100524271	ENSSSCT00000038863	PRXL2C
100520530	ENSSSCT00000039054	CORO2B
100152988	ENSSSCT00000039416	KDSR
100628047	ENSSSCT00000039470	ADAMTSL2
100523988	ENSSSCT00000039484	TMEM63A
106509022	ENSSSCT00000040250	NUSAP1
100625330	ENSSSCT00000040561	WDR37
100739808	ENSSSCT00000040703	APBA2
106504126	ENSSSCT00000040718	PTPN7
100522395	ENSSSCT00000040834	NEBL
100157164	ENSSSCT00000040971	GABPB1
100524577	ENSSSCT00000041095	RNPEP
100737056	ENSSSCT00000041277	FRMD4A
100153522	ENSSSCT00000041302	DOCK8
100621685	ENSSSCT00000041321	CAMSAP2
100623668	ENSSSCT00000041718	SGCG
414286	ENSSSCT00000042153	MBP
397678	ENSSSCT00000042542	PTGR1
102160867	ENSSSCT00000042568	ADAMTS17
100154569	ENSSSCT00000042880	STK24
100627029	ENSSSCT00000042992	TRAF1
100152904	ENSSSCT00000043067	ARID1B
100511239	ENSSSCT00000043081	SETX
396947	ENSSSCT00000043685	TNNI1
100462726	ENSSSCT00000043883	BCLAF1
100157761	ENSSSCT00000044086	FOCAD
100156344	ENSSSCT00000044111	SH3GLB2
100515402	ENSSSCT00000044181	LYPLAL1
100156178	ENSSSCT00000044215	MTIF3
100521305	ENSSSCT00000044286	SMAD7
100316850	ENSSSCT00000044755	TMOD1
100153106	ENSSSCT00000044926	BVES
100524188	ENSSSCT00000045111	FUBP3
110255643	ENSSSCT00000045381	LBR
110256486	ENSSSCT00000045468	ABO
100525605	ENSSSCT00000045599	ENOX1
102166001	ENSSSCT00000045610	DENND1A
102167403	ENSSSCT00000045636	AK8
102164283	ENSSSCT00000045749	ITPKB
100623620	ENSSSCT00000045824	SURF4
100525194	ENSSSCT00000045836	ZDHHC14
100523747	ENSSSCT00000046131	ATP8A2
100156257	ENSSSCT00000047086	NHSL1
100625825	ENSSSCT00000047482	ZMYM2
100525547	ENSSSCT00000047609	ARHGAP18
102161799	ENSSSCT00000047638	IPO9
100628179	ENSSSCT00000047739	DAB2IP
100153752	ENSSSCT00000047953	CLDN10
100156072	ENSSSCT00000047979	CLN6
100525480	ENSSSCT00000047984	CCNY
100512874	ENSSSCT00000048023	SCAF8
100151943	ENSSSCT00000048037	AIG1
100515000	ENSSSCT00000048116	ANKDD1A
100623097	ENSSSCT00000048233	SLC30A10
100152137	ENSSSCT00000048558	CTIF
100151931	ENSSSCT00000048675	VAV2
100156632	ENSSSCT00000049202	AGPAT4
100152102	ENSSSCT00000049593	DCC
100621878	ENSSSCT00000049602	TMEM9
102159757	ENSSSCT00000049751	NR2E3
100524101	ENSSSCT00000049791	CACNB2
100516148	ENSSSCT00000050048	MOB3B
397479	ENSSSCT00000050140	NR4A3
100627260	ENSSSCT00000050178	TULP4
100511399	ENSSSCT00000050670	COQ8A
100156574	ENSSSCT00000050707	SAMD4A
110255680	ENSSSCT00000050983	ZNF658
100517236	ENSSSCT00000051094	B3GLCT
100519559	ENSSSCT00000051789	XPO4
397060	ENSSSCT00000052306	DUOX2
110255665	ENSSSCT00000052420	FXN
100156735	ENSSSCT00000052884	ODF2
100154284	ENSSSCT00000053050	PRDM1
100519103	ENSSSCT00000053096	IFT88
100157517	ENSSSCT00000053579	PTPA
100523918	ENSSSCT00000053917	LMO7
100624931	ENSSSCT00000054225	FAM214B
100737621	ENSSSCT00000054338	GPC5
100524455	ENSSSCT00000054723	GTF3A
106504155	ENSSSCT00000054815	ZNF516
100624861	ENSSSCT00000054820	RNF6
100151834	ENSSSCT00000055524	TRIM14
100739447	ENSSSCT00000055743	NALCN
100521763	ENSSSCT00000056175	SNAP91
100157302	ENSSSCT00000056608	SMARCA2
100737172	ENSSSCT00000056688	IPCEF1
100524103	ENSSSCT00000056816	PCCA
654405	ENSSSCT00000057300	GNAQ
106506364	ENSSSCT00000057322	PACRG
100622890	ENSSSCT00000057573	CSRP1
100511582	ENSSSCT00000057856	SYT2
100522270	ENSSSCT00000058133	SPERT
110261428	ENSSSCT00000058226	BMF
100521513	ENSSSCT00000058230	NBEA
100156254	ENSSSCT00000058248	LCP1
100515246	ENSSSCT00000058327	TPD52L1
100157102	ENSSSCT00000058663	USP20
100157847	ENSSSCT00000059490	ZBTB2
100521745	ENSSSCT00000059647	UBAC2
100513222	ENSSSCT00000059954	USH2A
100157514	ENSSSCT00000060118	GTF3C4
100626649	ENSSSCT00000060664	KANK1
100738148	ENSSSCT00000060692	CRB1
100516459	ENSSSCT00000060778	GAS1
100514930	ENSSSCT00000060870	UNC93A
733596	ENSSSCT00000060952	PLAGL1
100514508	ENSSSCT00000060995	ZER1
100525378	ENSSSCT00000061314	PHF24
594849	ENSSSCT00000061445	MYO5A
102159471	ENSSSCT00000061506	FMN1
100519167	ENSSSCT00000061631	ZNF438
100513064	ENSSSCT00000062266	BNC2
100624075	ENSSSCT00000062833	AIF1L
100524063	ENSSSCT00000063612	MLLT3
100156816	ENSSSCT00000063843	KIF12
100153940	ENSSSCT00000064251	THBS2
100415907	ENSSSCT00000064490	LATS2
100157556	ENSSSCT00000064548	LRRC8A
100620522	ENSSSCT00000064722	BACH2
100513634	ENSSSCT00000064731	MPC1
100157921	ENSSSCT00000064770	RALGPS1
397288	ENSSSCT00000064829	PDX1
100522271	ENSSSCT00000064935	DOCK9
100521766	ENSSSCT00000064993	GPR107
100625050	ENSSSCT00000065032	EPSTI1
100512366	ENSSSCT00000065085	ELF1
100519102	ENSSSCT00000065333	KIAA1217
733633	ENSSSCT00000065406	AKR1E2
106504229	ENSSSCT00000065488	MAP2K5
100152438	ENSSSCT00000065500	PBX3
106505093	ENSSSCT00000065639	DISP1
100157562	ENSSSCT00000065968	LMX1B
100154276	ENSSSCT00000066410	FNDC1
100155453	ENSSSCT00000010472	TUBGCP3
100738350	ENSSSCT00000010473	GRTP1
100517912	ENSSSCT00000010475	CUL4A
100518091	ENSSSCT00000010476	PCID2
733661	ENSSSCT00000010478	F7
100620646	ENSSSCT00000010483	GRK1
100620378	ENSSSCT00000010484	TMCO3
100519331	ENSSSCT00000010486	GAS6
100520455	ENSSSCT00000012274	ZNF385D
396710	ENSSSCT00000012278	RARB
100626707	ENSSSCT00000012312	ITGA9
100153766	ENSSSCT00000012316	DLEC1
100518094	ENSSSCT00000012323	SLC22A13
100512497	ENSSSCT00000012369	CDCP1
100151740	ENSSSCT00000012390	FYCO1
445004	ENSSSCT00000012482	NAA80
404697	ENSSSCT00000012486	HYAL2
100517557	ENSSSCT00000012492	CACNA2D2
100521113	ENSSSCT00000012506	POC1A
100154818	ENSSSCT00000012524	NT5DC2
396963	ENSSSCT00000012530	ITIH1
100511102	ENSSSCT00000012536	CACNA1D
100513377	ENSSSCT00000012544	IL17RD
100153595	ENSSSCT00000012568	PTPRG
100520050	ENSSSCT00000012578	PRICKLE2
100153051	ENSSSCT00000012597	TMF1
494020	ENSSSCT00000012628	LMCD1
100625418	ENSSSCT00000012666	ATP2B2
100525717	ENSSSCT00000012675	CAND2
100152254	ENSSSCT00000012688	PLXND1
106504129	ENSSSCT00000012697	SLC6A6
100515926	ENSSSCT00000012707	NUP210
100516936	ENSSSCT00000012713	COPG1
100144510	ENSSSCT00000012742	SLCO2A1
100157330	ENSSSCT00000012771	CLSTN2
100522573	ENSSSCT00000012814	WWTR1
100154352	ENSSSCT00000012851	SERPINI1
100156949	ENSSSCT00000012949	MELTF
397062	ENSSSCT00000012960	TFRC
100518582	ENSSSCT00000012984	PDIA5
100520980	ENSSSCT00000012993	CASR
100511781	ENSSSCT00000013029	IGSF11
100516761	ENSSSCT00000013053	SLC35A5
106504106	ENSSSCT00000013106	DCBLD2
100513179	ENSSSCT00000013186	DOP1B
100515928	ENSSSCT00000013197	KCNJ6
100517192	ENSSSCT00000013204	DSCAM
100517916	ENSSSCT00000013208	FAM3B
100518276	ENSSSCT00000013217	RIPK4
100518450	ENSSSCT00000013218	PRDM15
100738385	ENSSSCT00000013222	POFUT2
100522272	ENSSSCT00000018643	FOXK2
100522636	ENSSSCT00000018647	RAB40B
100462760	ENSSSCT00000018651	WDR45B
100512127	ENSSSCT00000018654	TBCD
100513228	ENSSSCT00000018662	BAIAP2
100737146	ENSSSCT00000018673	SGSH
100511401	ENSSSCT00000018683	TBC1D16
396988	ENSSSCT00000018688	TIMP2
100621037	ENSSSCT00000018692	2019-09-09
100515921	ENSSSCT00000018693	SEC14L1
100517601	ENSSSCT00000018695	RHBDF2
100622490	ENSSSCT00000018697	ST6GALNAC1
100512919	ENSSSCT00000018754	FDXR
100513429	ENSSSCT00000018757	TMEM104
100623358	ENSSSCT00000018766	CD300LB
100739604	ENSSSCT00000018794	AXIN2
397184	ENSSSCT00000018798	PRKCA
733677	ENSSSCT00000018801	CACNG1
100525949	ENSSSCT00000018810	TEX2
100510978	ENSSSCT00000018811	ERN1
100511898	ENSSSCT00000018815	CD79B
613133	ENSSSCT00000018828	ACE
100048996	ENSSSCT00000018831	CYB561
100515573	ENSSSCT00000018837	TLK2
100521290	ENSSSCT00000018876	DCAKD
100525073	ENSSSCT00000018885	ADAM11
102160693	ENSSSCT00000018895	ITGA2B
100511099	ENSSSCT00000018898	RUNDC3A
100515165	ENSSSCT00000018905	HDAC5
100516574	ENSSSCT00000018915	MEOX1
100520693	ENSSSCT00000018927	WNK4
100523018	ENSSSCT00000018946	ATP6V0A1
397340	ENSSSCT00000018948	STAT5B
100125957	ENSSSCT00000018965	ACLY
397592	ENSSSCT00000018974	JUP
110255312	ENSSSCT00000018994	KRT14
100522031	ENSSSCT00000019020	CDC6
100144490	ENSSSCT00000019021	IGFBP4
396709	ENSSSCT00000019026	RARA
100525075	ENSSSCT00000019029	RAPGEFL1
100511100	ENSSSCT00000019040	MED24
100302699	ENSSSCT00000019046	ZPBP2
100626417	ENSSSCT00000019070	SP2
100519333	ENSSSCT00000019075	SCRN2
100519513	ENSSSCT00000019076	SP6
100623099	ENSSSCT00000019105	FAM117A
100512012	ENSSSCT00000019112	WFIKKN2
100513622	ENSSSCT00000019118	MYCBPAP
100517053	ENSSSCT00000019136	ITGA3
100240723	ENSSSCT00000019141	SGCA
100516875	ENSSSCT00000019143	PPP1R9B
100511955	ENSSSCT00000019186	CUEDC1
100737915	ENSSSCT00000019209	TEX14
100513881	ENSSSCT00000019257	AATF
100134956	ENSSSCT00000019284	UNC45B
100522032	ENSSSCT00000019301	RHBDL3
100524645	ENSSSCT00000019316	RAB11FIP4
100512737	ENSSSCT00000019335	SLC13A2
100126201	ENSSSCT00000019373	TRARG1
100522640	ENSSSCT00000019379	MRM3
100523207	ENSSSCT00000019386	VPS53
100624704	ENSSSCT00000019412	RAP1GAP2
100519212	ENSSSCT00000019439	TRPV1
503667	ENSSSCT00000019449	CAMKK1
100520635	ENSSSCT00000019459	MYBBP1A
100520803	ENSSSCT00000019461	TEKT1
100523750	ENSSSCT00000019462	SMTNL2
100524106	ENSSSCT00000019469	PITPNM3
100034246	ENSSSCT00000019577	PIK3R6
396851	ENSSSCT00000019579	PIK3R5
733599	ENSSSCT00000019582	NTN1
100515447	ENSSSCT00000019584	USP43
100515625	ENSSSCT00000019585	DHRS7C
100515966	ENSSSCT00000019587	GLP2R
100518690	ENSSSCT00000019590	GAS7
100518217	ENSSSCT00000019609	ZNF18
100518397	ENSSSCT00000019610	DNAH9
100520100	ENSSSCT00000019611	MAP2K4
100520977	ENSSSCT00000019614	ARHGAP44
100521863	ENSSSCT00000019618	COX10
100522896	ENSSSCT00000019623	TEKT3
102165221	ENSSSCT00000019633	TTC19
100628075	ENSSSCT00000019634	NCOR1
100525483	ENSSSCT00000019637	SLC47A2
102165932	ENSSSCT00000019642	FAM83G
106505248	ENSSSCT00000019643	SLC5A10
100513046	ENSSSCT00000019647	NT5M
397654	ENSSSCT00000019650	PEMT
100513819	ENSSSCT00000019651	SRCIN1
100523510	ENSSSCT00000022331	NXN
100514007	ENSSSCT00000022469	CCDC42
100526132	ENSSSCT00000023173	GAA
100038020	ENSSSCT00000023178	CSTB
100626849	ENSSSCT00000023297	RAD51D
100623453	ENSSSCT00000023323	KIF19
100620126	ENSSSCT00000023325	TBX4
100627757	ENSSSCT00000023391	AATK
397002	ENSSSCT00000023424	HNF1B
100625364	ENSSSCT00000023594	ERG
100620715	ENSSSCT00000023709	WDR4
100511473	ENSSSCT00000023845	BDH1
100520804	ENSSSCT00000023879	ELAC2
100621922	ENSSSCT00000023990	ACAD9
100627099	ENSSSCT00000024067	PLCD1
100512983	ENSSSCT00000024088	DUSP3
100233204	ENSSSCT00000024139	TNIK
100624545	ENSSSCT00000024153	COLQ
100623321	ENSSSCT00000024168	NMNAT3
100623984	ENSSSCT00000024296	FAM207A
100621720	ENSSSCT00000024389	TNK1
100526249	ENSSSCT00000024414	RYBP
100627225	ENSSSCT00000024472	TMPRSS7
100627569	ENSSSCT00000024687	CPN2
100620093	ENSSSCT00000024827	PFAS
100622923	ENSSSCT00000024938	PPM1L
100127150	ENSSSCT00000025213	TKT
100525950	ENSSSCT00000025332	SPOP
100127144	ENSSSCT00000025792	PDE9A
110256064	ENSSSCT00000025956	TMEM97
397561	ENSSSCT00000026033	FASN
100621398	ENSSSCT00000026073	MRAS
100521471	ENSSSCT00000026544	SKAP1
100519560	ENSSSCT00000026568	UBALD2
100739292	ENSSSCT00000026685	TMPRSS2
100512253	ENSSSCT00000026850	PSMD3
100523993	ENSSSCT00000026961	UBE2Z
100511592	ENSSSCT00000027254	NDEL1
100627915	ENSSSCT00000027287	UBASH3A
100739667	ENSSSCT00000027357	CEP112
100737549	ENSSSCT00000027819	ITSN1
100624675	ENSSSCT00000027870	COL18A1
106504105	ENSSSCT00000028016	P2RX1
100524458	ENSSSCT00000028258	AIPL1
100620416	ENSSSCT00000028391	ABCG1
100622925	ENSSSCT00000028457	TSPEAR
102164483	ENSSSCT00000029244	ALS2CL
100155970	ENSSSCT00000029344	ADCY5
100522104	ENSSSCT00000029444	ULK4
100625536	ENSSSCT00000029871	GUCY2D
100514537	ENSSSCT00000029983	KCNH6
100624867	ENSSSCT00000030310	PCBP3
100624139	ENSSSCT00000030347	UBE2G2
100621659	ENSSSCT00000030488	AIRE
100627258	ENSSSCT00000030551	SCAF4
100627254	ENSSSCT00000030632	ERC2
100462756	ENSSSCT00000030655	INPP5K
100737448	ENSSSCT00000030744	RAF1
100628208	ENSSSCT00000030786	C2CD2
100233193	ENSSSCT00000030864	MGLL
100626077	ENSSSCT00000031364	DLG4
100519047	ENSSSCT00000032146	UBE2O
100518628	ENSSSCT00000033240	TBKBP1
100522100	ENSSSCT00000033385	APOH
397128	ENSSSCT00000034038	MX1
396941	ENSSSCT00000035177	PECAM1
100521988	ENSSSCT00000035657	ITGB4
100525780	ENSSSCT00000035940	ULK2
100626380	ENSSSCT00000036764	RECQL5
100523466	ENSSSCT00000036939	RHOT1
100620392	ENSSSCT00000036961	DAG1
100738890	ENSSSCT00000037062	BRWD1
110255932	ENSSSCT00000037157	P4HB
110256117	ENSSSCT00000037340	SLC47A1
100514366	ENSSSCT00000037428	PROCA1
110256149	ENSSSCT00000037633	MAP2K3
110255315	ENSSSCT00000037679	MYO15A
100523919	ENSSSCT00000037725	CACNG4
100620648	ENSSSCT00000037848	PER1
100737226	ENSSSCT00000037980	MSI2
100511223	ENSSSCT00000038142	RTN4RL1
100620320	ENSSSCT00000038155	DCUN1D2
100738464	ENSSSCT00000038343	TMEM255B
100532728	ENSSSCT00000038368	TMEM50B
100621155	ENSSSCT00000039036	RRP1B
100620228	ENSSSCT00000039042	UMODL1
106508259	ENSSSCT00000039082	TNFRSF13B
110256150	ENSSSCT00000039209	KCNJ18
100524109	ENSSSCT00000039630	USP13
100515056	ENSSSCT00000039667	HLCS
100624184	ENSSSCT00000039841	TNRC6C
102166057	ENSSSCT00000040224	RGS9
100522463	ENSSSCT00000040740	ABR
100524216	ENSSSCT00000040756	RFLNB
100155924	ENSSSCT00000040766	RFTN1
102158777	ENSSSCT00000040857	SPECC1
100514004	ENSSSCT00000041155	CARD14
100512677	ENSSSCT00000041265	RPTOR
106505387	ENSSSCT00000041600	GPRC5C
397454	ENSSSCT00000041714	ITPR1
100514491	ENSSSCT00000041927	FLNB
102164433	ENSSSCT00000041950	MAPK7
110256394	ENSSSCT00000042100	XXYLT1
102163805	ENSSSCT00000042234	DNAH17
100157361	ENSSSCT00000042384	EEFSEC
100625836	ENSSSCT00000042598	HS3ST3A1
100511902	ENSSSCT00000042623	RCAN1
100518511	ENSSSCT00000042742	MBTD1
100519683	ENSSSCT00000042852	RASA3
106508348	ENSSSCT00000043204	RPH3AL
100520801	ENSSSCT00000043579	FBF1
100511407	ENSSSCT00000043650	SMG6
100626085	ENSSSCT00000043842	BOC
110255923	ENSSSCT00000043862	ASPSCR1
100522277	ENSSSCT00000044017	TRAK1
110256501	ENSSSCT00000044042	RRP1
100233171	ENSSSCT00000044222	AGPAT3
100738351	ENSSSCT00000044399	MAPT
100312967	ENSSSCT00000044738	DGKE
110256144	ENSSSCT00000044901	DHRS7B
110256114	ENSSSCT00000045217	PMP22
110256129	ENSSSCT00000045359	TOP3A
100144491	ENSSSCT00000045497	RAB34
100154641	ENSSSCT00000045758	ABI3BP
110256116	ENSSSCT00000045797	RNF112
100522949	ENSSSCT00000045801	NARF
396848	ENSSSCT00000046142	MYLK
110256156	ENSSSCT00000046208	RBFOX3
100158243	ENSSSCT00000046780	SLC16A3
100523862	ENSSSCT00000046903	RAB5C
100217377	ENSSSCT00000046990	C1QTNF1
100739585	ENSSSCT00000047246	NEK11
100738655	ENSSSCT00000047323	WNT9B
497064	ENSSSCT00000047437	PSMB3
100519174	ENSSSCT00000047526	SLC37A1
100188978	ENSSSCT00000047890	APPL1
100620226	ENSSSCT00000048048	BCAS3
100622196	ENSSSCT00000048150	IQSEC1
100622998	ENSSSCT00000048383	ALKBH5
100626730	ENSSSCT00000048478	RABEP1
102158177	ENSSSCT00000048529	MLLT6
100049650	ENSSSCT00000048990	MYO1D
100519446	ENSSSCT00000049110	PLD1
100516393	ENSSSCT00000049119	RPL38
396688	ENSSSCT00000049146	COASY
100518752	ENSSSCT00000049547	FLOT2
100515055	ENSSSCT00000049574	PXYLP1
100523138	ENSSSCT00000049869	TMEM88
396983	ENSSSCT00000049972	PDXK
100514980	ENSSSCT00000050184	C17orf53
100525362	ENSSSCT00000050738	TSEN2
100519512	ENSSSCT00000050782	WNT3
100623101	ENSSSCT00000051013	SETD2
100048959	ENSSSCT00000051568	GJC1
100522641	ENSSSCT00000051814	ANKFY1
100626205	ENSSSCT00000051880	SLC38A10
100621449	ENSSSCT00000052350	LRRC45
100621291	ENSSSCT00000052462	ZZEF1
100188906	ENSSSCT00000052611	CHD3
396562	ENSSSCT00000052931	GFAP
100513428	ENSSSCT00000052977	CEP131
100533555	ENSSSCT00000053076	IL10RB
100516832	ENSSSCT00000053227	B3GALT5
100525777	ENSSSCT00000053476	GGA3
100533549	ENSSSCT00000053504	AKAP1
100514368	ENSSSCT00000053573	ARHGAP23
110255868	ENSSSCT00000053574	ATP11A
100522340	ENSSSCT00000053726	RNF157
100518214	ENSSSCT00000054077	SLC39A11
110255967	ENSSSCT00000054120	LLGL2
100519442	ENSSSCT00000054230	KCNJ16
110255941	ENSSSCT00000054383	TSPAN10
102161291	ENSSSCT00000054471	EPN2
110255955	ENSSSCT00000054656	AFMID
100152567	ENSSSCT00000054659	SCN5A
110256146	ENSSSCT00000054793	TMEM11
106508687	ENSSSCT00000055074	TOM1L2
100624513	ENSSSCT00000055117	GRIK1
100622032	ENSSSCT00000055170	TRPM2
396859	ENSSSCT00000055475	NOS2
100523208	ENSSSCT00000055547	SPNS3
100516106	ENSSSCT00000055691	MRC2
100153714	ENSSSCT00000055908	RUBCN
100624731	ENSSSCT00000056056	SHISA6
100154277	ENSSSCT00000056371	ADARB1
100521576	ENSSSCT00000056612	ARSG
100153395	ENSSSCT00000057229	FNDC3B
100512495	ENSSSCT00000057572	KDM6B
100519384	ENSSSCT00000057893	QRICH2
100153318	ENSSSCT00000058036	RTP1
396943	ENSSSCT00000058128	ITGB2
100511282	ENSSSCT00000058513	KSR1
100623031	ENSSSCT00000058547	PIP4K2B
396571	ENSSSCT00000058582	MYOCD
100624760	ENSSSCT00000058716	CHCHD6
110256497	ENSSSCT00000058741	PKNOX1
110256134	ENSSSCT00000058813	GID4
100515505	ENSSSCT00000059031	MPP2
106506409	ENSSSCT00000059134	MAP6D1
110256137	ENSSSCT00000059414	RAI1
102167373	ENSSSCT00000059432	SRGAP3
100515409	ENSSSCT00000060009	MINK1
100621757	ENSSSCT00000060160	PFKL
100625051	ENSSSCT00000060512	CSNK1D
100518447	ENSSSCT00000060668	MCF2L
100621722	ENSSSCT00000060777	FBLN2
100626290	ENSSSCT00000061274	NDUFAF8
100622284	ENSSSCT00000061555	MFSD11
100514185	ENSSSCT00000061666	TLCD1
100513882	ENSSSCT00000061810	GRIP2
100628192	ENSSSCT00000062383	PCGF2
100625999	ENSSSCT00000063340	PGS1
100512626	ENSSSCT00000063481	ORMDL3
100626706	ENSSSCT00000063598	LRRC75A
110256142	ENSSSCT00000063871	MPRIP
100624225	ENSSSCT00000064123	SUMO3
110255866	ENSSSCT00000064345	SOX1
100511594	ENSSSCT00000064417	CNTN3
100153445	ENSSSCT00000064735	WNT7A
100521990	ENSSSCT00000064836	LRIG1
110255957	ENSSSCT00000064843	TMC8
100524460	ENSSSCT00000064968	FRMD4B
100519796	ENSSSCT00000065007	COPZ2
110256368	ENSSSCT00000065066	URB1
106508767	ENSSSCT00000065258	HGS
100621462	ENSSSCT00000066321	JMJD6
100516118	ENSSSCT00000007647	ZDHHC2
100152836	ENSSSCT00000007688	GPAT4
100157679	ENSSSCT00000007691	ANK1
100516581	ENSSSCT00000007729	PLCB4
100152967	ENSSSCT00000007749	SEL1L2
100625032	ENSSSCT00000007772	SLC24A3
100739820	ENSSSCT00000007784	PAX1
100154828	ENSSSCT00000007805	ACSS1
100154685	ENSSSCT00000007835	UBOX5
100512144	ENSSSCT00000007843	CPXM1
106506647	ENSSSCT00000007879	FAM110A
396649	ENSSSCT00000007943	BPIFA2
100153846	ENSSSCT00000007953	E2F1
106506677	ENSSSCT00000008029	CTNNBL1
100152497	ENSSSCT00000008048	PLCG1
100153160	ENSSSCT00000008079	YWHAB
100517317	ENSSSCT00000008084	STK4
100510939	ENSSSCT00000008090	MATN4
100738201	ENSSSCT00000008107	WFDC8
100519282	ENSSSCT00000008156	TP53RK
100152351	ENSSSCT00000008161	SULF2
100523757	ENSSSCT00000008164	ARFGEF2
100126284	ENSSSCT00000008167	PTGIS
102158489	ENSSSCT00000008170	SLC9A8
100153156	ENSSSCT00000008175	RIPOR3
100134965	ENSSSCT00000008182	KCNG1
100126238	ENSSSCT00000008194	BCAS1
100144540	ENSSSCT00000008197	DOK5
100144525	ENSSSCT00000008209	TFAP2C
100152598	ENSSSCT00000010505	SEMA4D
100154208	ENSSSCT00000010515	ROR2
100155722	ENSSSCT00000010526	LZTS1
100153623	ENSSSCT00000010552	SORBS3
100153227	ENSSSCT00000010556	BIN3
100510985	ENSSSCT00000010579	DOCK5
100524281	ENSSSCT00000010605	SCARA5
100513823	ENSSSCT00000010622	PRSS55
100152195	ENSSSCT00000010626	C8orf74
100157666	ENSSSCT00000010652	SH3RF1
100158037	ENSSSCT00000010657	DDX60
100499508	ENSSSCT00000010688	PIWIL1
100511782	ENSSSCT00000010690	FZD10
733643	ENSSSCT00000010703	NCOR2
100156510	ENSSSCT00000010736	MLXIP
100739692	ENSSSCT00000010738	LRRC43
100152115	ENSSSCT00000010770	HVCN1
100154922	ENSSSCT00000010777	SH2B3
110255219	ENSSSCT00000010786	CCDC60
100520934	ENSSSCT00000010803	NOS1
100156794	ENSSSCT00000010816	RBM19
100525129	ENSSSCT00000010822	RASAL1
100156224	ENSSSCT00000010843	TMEM116
100157459	ENSSSCT00000010884	MMAB
100156622	ENSSSCT00000010896	CORO1C
100152606	ENSSSCT00000010903	SGSM1
100154025	ENSSSCT00000010912	MYO18B
100515970	ENSSSCT00000010972	OSBP2
100151867	ENSSSCT00000011007	GNAZ
102159308	ENSSSCT00000011061	LRRC74B
100153889	ENSSSCT00000011091	GNB1L
100157650	ENSSSCT00000011127	SLC35F3
100158027	ENSSSCT00000011131	PCNX2
100154253	ENSSSCT00000011170	BICC1
100155896	ENSSSCT00000011177	CCDC6
100153906	ENSSSCT00000011207	DNA2
100157199	ENSSSCT00000011226	COL13A1
100153539	ENSSSCT00000011243	ADAMTS14
100524769	ENSSSCT00000011244	TBATA
100158017	ENSSSCT00000011255	SPOCK2
100155430	ENSSSCT00000011294	DUPD1
100153816	ENSSSCT00000011307	ZMIZ1
100153116	ENSSSCT00000011333	GRID1
100521870	ENSSSCT00000011378	OGDHL
396826	ENSSSCT00000011433	FAS
100155987	ENSSSCT00000011504	RRP12
100157207	ENSSSCT00000011522	LOXL4
100157585	ENSSSCT00000011531	ENTPD7
397535	ENSSSCT00000011534	ABCC2
100157822	ENSSSCT00000011577	MFSD13A
100155412	ENSSSCT00000011579	SUFU
100157027	ENSSSCT00000011594	PDCD11
100157433	ENSSSCT00000011596	CALHM1
100155574	ENSSSCT00000011617	ADD3
100157112	ENSSSCT00000011623	PDCD4
100152297	ENSSSCT00000011628	TECTB
100157559	ENSSSCT00000011630	VTI1A
100157959	ENSSSCT00000011649	AFAP1L2
100152565	ENSSSCT00000011654	GFRA1
100154143	ENSSSCT00000011683	PRDX3
100152937	ENSSSCT00000011684	GRK5
100156989	ENSSSCT00000011687	BAG3
100152806	ENSSSCT00000011692	PLPP4
100153999	ENSSSCT00000011706	NSMCE4A
100154833	ENSSSCT00000011738	GPR26
100153578	ENSSSCT00000011739	CPXM2
100157253	ENSSSCT00000011745	NKX1-2
100156052	ENSSSCT00000011747	LHPP
100157228	ENSSSCT00000011758	ADAM12
100156286	ENSSSCT00000011759	C10orf90
100156267	ENSSSCT00000011766	CLRN3
100155079	ENSSSCT00000011767	PTPRE
100155050	ENSSSCT00000011768	MGMT
100153848	ENSSSCT00000011769	EBF3
100737116	ENSSSCT00000011773	STK32C
100512868	ENSSSCT00000011774	DPYSL4
100512501	ENSSSCT00000011777	INPP5A
100158140	ENSSSCT00000011779	CFAP46
100152900	ENSSSCT00000011784	KNDC1
100154072	ENSSSCT00000011787	TUBGCP2
100156553	ENSSSCT00000011803	SCART1
100512373	ENSSSCT00000017100	TMEM163
100519339	ENSSSCT00000017132	TFCP2L1
100520334	ENSSSCT00000017133	GLI2
100625335	ENSSSCT00000017148	CSMD1
100157280	ENSSSCT00000017192	SNX25
100737623	ENSSSCT00000017275	MYO7B
100518696	ENSSSCT00000017277	FMNL2
100523825	ENSSSCT00000017293	BAZ2B
100154282	ENSSSCT00000017303	TBR1
100518154	ENSSSCT00000017342	ABCB11
100522648	ENSSSCT00000017370	DLX1
100511786	ENSSSCT00000017377	RAPGEF4
654831	ENSSSCT00000017490	TMEFF2
100415936	ENSSSCT00000017562	GPR1
100522957	ENSSSCT00000017586	UNC80
100627946	ENSSSCT00000017612	MREG
100152389	ENSSSCT00000017626	TMBIM1
100156373	ENSSSCT00000017637	VIL1
100512141	ENSSSCT00000017680	DOCK10
100518938	ENSSSCT00000017703	DNER
100736954	ENSSSCT00000017727	PDE6D
100521587	ENSSSCT00000017733	ECEL1
100153398	ENSSSCT00000017739	EFHD1
100153801	ENSSSCT00000017744	NGEF
100526019	ENSSSCT00000017748	INPP5D
397151	ENSSSCT00000017752	SAG
100512018	ENSSSCT00000017756	MROH2A
100154630	ENSSSCT00000017766	HJURP
100513692	ENSSSCT00000017767	TRPM8
100620812	ENSSSCT00000017770	AGAP1
100514608	ENSSSCT00000017772	GBX2
100515346	ENSSSCT00000017775	ACKR3
397401	ENSSSCT00000017784	RAMP1
100623173	ENSSSCT00000017788	ESPNL
100518585	ENSSSCT00000017790	ILKAP
100737148	ENSSSCT00000017792	ERFE
100154609	ENSSSCT00000017793	PER2
100521478	ENSSSCT00000017804	NDUFA10
100525965	ENSSSCT00000017819	GPC1
100526143	ENSSSCT00000017820	ANKMY1
100525790	ENSSSCT00000017822	RNPEPL1
100512019	ENSSSCT00000017833	PASK
100512566	ENSSSCT00000017836	SNED1
100517616	ENSSSCT00000017859	AGXT
100517978	ENSSSCT00000018267	CTNND2
100518698	ENSSSCT00000018268	TRIO
100624458	ENSSSCT00000018271	ANKH
100525132	ENSSSCT00000018302	PDZD2
102167255	ENSSSCT00000018350	LIFR
100519398	ENSSSCT00000018351	OSMR
396978	ENSSSCT00000018366	OXCT1
100516523	ENSSSCT00000018399	ARL15
100518521	ENSSSCT00000018417	MTREX
100524465	ENSSSCT00000018508	STK10
595102	ENSSSCT00000018515	KCNIP1
100271876	ENSSSCT00000018517	KCNMB1
100511481	ENSSSCT00000018521	FOXI1
100513444	ENSSSCT00000018524	SLIT3
100513384	ENSSSCT00000018594	GLRA1
100515934	ENSSSCT00000018606	ANXA6
100737194	ENSSSCT00000018613	SEMA5A
100516406	ENSSSCT00000018616	C5orf49
100516766	ENSSSCT00000018617	FASTKD3
100517864	ENSSSCT00000018620	TENT4A
100519115	ENSSSCT00000018627	ADAMTS16
100217397	ENSSSCT00000018634	LPCAT1
100520811	ENSSSCT00000018637	CLPTM1L
641346	ENSSSCT00000018638	SLC6A19
100521346	ENSSSCT00000018639	SLC6A3
100154950	ENSSSCT00000022893	SLC18A2
102159729	ENSSSCT00000022910	ARHGAP22
100627292	ENSSSCT00000022985	PALLD
100154915	ENSSSCT00000022988	PWWP2B
100624964	ENSSSCT00000023262	JAKMIP3
100625676	ENSSSCT00000023356	RIN2
100623859	ENSSSCT00000023435	TRAF3IP1
100524832	ENSSSCT00000023888	SGPP2
100156849	ENSSSCT00000023966	DISC1
100622637	ENSSSCT00000024105	NRP2
100152393	ENSSSCT00000024468	CHST15
100524286	ENSSSCT00000024674	SH3PXD2B
100623083	ENSSSCT00000024895	SLC4A3
100522574	ENSSSCT00000025142	MPHOSPH9
100623077	ENSSSCT00000026827	KLHL30
100624050	ENSSSCT00000027033	HDAC4
100153042	ENSSSCT00000027125	TGM3
100156395	ENSSSCT00000027226	UBTD1
110257347	ENSSSCT00000027401	SLC12A7
100620656	ENSSSCT00000027481	NECAB3
493772	ENSSSCT00000028969	NPPC
100157180	ENSSSCT00000029006	WDFY1
100512074	ENSSSCT00000029722	KDM2B
100626131	ENSSSCT00000030007	ENTPD6
100625920	ENSSSCT00000030066	ADA
100154530	ENSSSCT00000031001	TGM2
100158205	ENSSSCT00000031138	GALNT7
100151782	ENSSSCT00000031259	WBP1L
100154830	ENSSSCT00000031545	RALGAPA2
780433	ENSSSCT00000031591	SDHA
100623137	ENSSSCT00000031804	GMPPA
100624966	ENSSSCT00000031893	ARHGEF10
100154850	ENSSSCT00000031961	SF3A1
100523099	ENSSSCT00000032026	NIPAL4
102166950	ENSSSCT00000032031	GFRA2
100136901	ENSSSCT00000032685	ATP9A
100156205	ENSSSCT00000033520	ALOX5
492315	ENSSSCT00000033617	BMP7
100134969	ENSSSCT00000034393	NFATC2
100523285	ENSSSCT00000034607	DLG5
100621622	ENSSSCT00000035135	SFRP1
396762	ENSSSCT00000035425	FGFR2
100620396	ENSSSCT00000037089	FBXO25
110256943	ENSSSCT00000037439	SH3BP4
100512075	ENSSSCT00000037667	ASCC1
100152252	ENSSSCT00000037722	DHX32
110257060	ENSSSCT00000037941	NIPA2
100157760	ENSSSCT00000038183	MYL9
100738475	ENSSSCT00000038273	H2AFY2
100511107	ENSSSCT00000038281	STK25
110257264	ENSSSCT00000038859	IRX1
100152445	ENSSSCT00000039304	SMIM19
100516468	ENSSSCT00000039314	RAB17
100621868	ENSSSCT00000039708	GULP1
100101551	ENSSSCT00000039840	COL6A3
100156897	ENSSSCT00000039876	STOX2
100737498	ENSSSCT00000040023	ASIC4
100156548	ENSSSCT00000040153	ZHX3
100154421	ENSSSCT00000040246	CTBP2
396583	ENSSSCT00000040909	SNAI1
100520647	ENSSSCT00000040935	ANKRD55
100518810	ENSSSCT00000040950	TRIB3
100521045	ENSSSCT00000041146	SCTR
100152559	ENSSSCT00000041381	RGS10
100515585	ENSSSCT00000041407	PAX2
100624847	ENSSSCT00000041688	AHRR
100514255	ENSSSCT00000041906	ARL4C
102162220	ENSSSCT00000041943	GOLGA7B
100621555	ENSSSCT00000042076	MYO3B
100153151	ENSSSCT00000042407	SORBS1
100622496	ENSSSCT00000042638	CLASP1
110256977	ENSSSCT00000042733	ING5
100526190	ENSSSCT00000042876	DGKD
100623172	ENSSSCT00000043054	GLT1D1
100512137	ENSSSCT00000043189	TCERG1L
100156242	ENSSSCT00000044394	FGF8
100125343	ENSSSCT00000044547	SNCG
110257121	ENSSSCT00000044622	PRLH
100511783	ENSSSCT00000044715	GLRX3
100522221	ENSSSCT00000044861	CHRNG
397623	ENSSSCT00000044941	SIGLEC1
780421	ENSSSCT00000044992	CMKLR1
100525135	ENSSSCT00000045201	AP3M2
100518586	ENSSSCT00000045620	UBE2QL1
100144410	ENSSSCT00000045645	TPPP
100154688	ENSSSCT00000045955	CAPN9
110256870	ENSSSCT00000046243	LOXL2
397064	ENSSSCT00000046489	IGFBP2
110256991	ENSSSCT00000046988	STK11IP
100153706	ENSSSCT00000046998	CIT
102161608	ENSSSCT00000047053	PGBD5
100157264	ENSSSCT00000047057	DMTN
100157919	ENSSSCT00000047250	ARVCF
100620296	ENSSSCT00000047376	SYNDIG1
100462747	ENSSSCT00000047384	ATG4B
100521344	ENSSSCT00000047569	GPBP1
102161907	ENSSSCT00000047621	CROCC2
100329127	ENSSSCT00000047742	CDC25B
100157105	ENSSSCT00000047842	RASSF2
397443	ENSSSCT00000048142	HPD
106508365	ENSSSCT00000048250	D2HGDH
100517378	ENSSSCT00000048348	INTS10
100157825	ENSSSCT00000048390	SSH1
100157745	ENSSSCT00000049212	PLCE1
100152562	ENSSSCT00000049708	EMX2
100153028	ENSSSCT00000049720	GALNT2
100522168	ENSSSCT00000049857	DNAJB2
100158048	ENSSSCT00000049930	SIPA1L2
100626560	ENSSSCT00000050188	STAU1
100157056	ENSSSCT00000050332	SLC8B1
100533201	ENSSSCT00000050403	PDCD1
100513121	ENSSSCT00000050651	TENM2
100515106	ENSSSCT00000050677	NAPB
100101471	ENSSSCT00000050832	IKBKB
100524831	ENSSSCT00000050919	DOCK1
100157009	ENSSSCT00000050976	VSTM4
100525789	ENSSSCT00000051064	ERBB4
100154590	ENSSSCT00000051256	DRGX
110257348	ENSSSCT00000051343	NKD2
100158118	ENSSSCT00000051537	CALY
100620944	ENSSSCT00000051756	ANKRD44
100518042	ENSSSCT00000051856	USP54
100515512	ENSSSCT00000051935	IQCA1
100512816	ENSSSCT00000052213	ATE1
100626363	ENSSSCT00000052412	NPR3
100152865	ENSSSCT00000052876	SOGA1
102162017	ENSSSCT00000053094	EFCAB8
100512021	ENSSSCT00000053732	DOCK2
110257143	ENSSSCT00000054528	BOK
100625451	ENSSSCT00000055010	CMBL
100739270	ENSSSCT00000055060	KCNK15
100514689	ENSSSCT00000055508	MAST4
100154295	ENSSSCT00000055664	FBXO16
100153444	ENSSSCT00000055673	UROS
100620418	ENSSSCT00000055777	SMARCAL1
100153193	ENSSSCT00000055880	RIMBP2
100286800	ENSSSCT00000056119	BPI
100525089	ENSSSCT00000056276	C20orf27
397434	ENSSSCT00000056413	KCNMA1
100153922	ENSSSCT00000056530	TCF7L2
110257031	ENSSSCT00000056776	FEV
106508683	ENSSSCT00000056803	CEP72
100154486	ENSSSCT00000057170	TSPAN14
110257126	ENSSSCT00000057191	GPR35
100519062	ENSSSCT00000057226	MAP1B
100511968	ENSSSCT00000057453	NOL4L
100233187	ENSSSCT00000057527	HDLBP
110257442	ENSSSCT00000057542	SPATA2
100624868	ENSSSCT00000057586	BNIP3
100153610	ENSSSCT00000057914	FAM53B
100512869	ENSSSCT00000057948	RHBDD1
100153330	ENSSSCT00000058157	RHOBTB1
100616094	ENSSSCT00000058372	DGCR8
100155899	ENSSSCT00000058472	C1orf198
110256835	ENSSSCT00000058514	PALD1
100157399	ENSSSCT00000058601	HSPA12A
100513827	ENSSSCT00000058669	WWC1
100738105	ENSSSCT00000058766	GINS4
100155104	ENSSSCT00000058867	MED15
100154448	ENSSSCT00000059076	TPST2
100158082	ENSSSCT00000059242	PPP3CC
733600	ENSSSCT00000059317	UNC5B
100620726	ENSSSCT00000060071	CAB39
100049680	ENSSSCT00000060426	MLPH
100155165	ENSSSCT00000060449	PIK3AP1
100153803	ENSSSCT00000060477	SH3PXD2A
110256725	ENSSSCT00000060665	CALHM3
100192447	ENSSSCT00000060700	CHEK2
100154966	ENSSSCT00000061012	SFXN4
100157143	ENSSSCT00000061174	PI4KA
100156736	ENSSSCT00000061371	TXNRD2
100627880	ENSSSCT00000061553	SLIT1
100155094	ENSSSCT00000061568	EBF2
100156683	ENSSSCT00000061779	RASGEF1A
100514926	ENSSSCT00000061787	SLC36A1
100515978	ENSSSCT00000061848	ANGPT4
724069	ENSSSCT00000061989	CAPN10
100157507	ENSSSCT00000062473	PTK2B
100155854	ENSSSCT00000062777	HIF1AN
100511290	ENSSSCT00000062960	VPS16
100154805	ENSSSCT00000062984	SPOCK3
100519629	ENSSSCT00000063019	ARMC9
100154906	ENSSSCT00000063112	DHX35
100621403	ENSSSCT00000063167	COL4A4
100624901	ENSSSCT00000063216	MYPN
100037974	ENSSSCT00000063245	CRTAC1
100154616	ENSSSCT00000063440	WSCD2
100522903	ENSSSCT00000063743	CCDC148
100154945	ENSSSCT00000064166	RRBP1
733636	ENSSSCT00000064302	HNF4A
397198	ENSSSCT00000064322	SFTPD
100623440	ENSSSCT00000064347	ADGRA1
100155585	ENSSSCT00000065044	ABCB6
100153005	ENSSSCT00000065050	DIS3L2
100621481	ENSSSCT00000065142	PREX1
397358	ENSSSCT00000065153	SLC9A3
396818	ENSSSCT00000065459	PSP-II
100154343	ENSSSCT00000065595	ABLIM1
100157069	ENSSSCT00000065943	SLC4A11
100156620	ENSSSCT00000066186	ARMH3
100151860	ENSSSCT00000066250	TRUB1
100511480	ENSSSCT00000066291	FARP2
100151990	ENSSSCT00000066359	ULK1
100125973	ENSSSCT00000008216	RBM38
100144524	ENSSSCT00000008223	ZBP1
100144526	ENSSSCT00000008234	STX16
100144530	ENSSSCT00000008237	NPEPL1
100141405	ENSSSCT00000008249	CTSZ
100134983	ENSSSCT00000008250	TUBB1
100144512	ENSSSCT00000008253	ZNF831
100126239	ENSSSCT00000008258	PHACTR3
100158102	ENSSSCT00000008270	GATA5
100519764	ENSSSCT00000008273	PDGFA
100737767	ENSSSCT00000008275	DNAAF5
397453	ENSSSCT00000008279	ADAP1
100521185	ENSSSCT00000008286	ZFAND2A
100523596	ENSSSCT00000008289	MICALL2
100523779	ENSSSCT00000008290	INTS1
100524978	ENSSSCT00000008308	LFNG
100513262	ENSSSCT00000014031	AP2A2
100511064	ENSSSCT00000014032	CHID1
100514210	ENSSSCT00000014042	TALDO1
110259209	ENSSSCT00000014043	EPS8L2
100512152	ENSSSCT00000014045	DEAF1
100512884	ENSSSCT00000014050	RASSF7
100515296	ENSSSCT00000014051	SLC22A18
100737250	ENSSSCT00000014052	NAP1L4
100516312	ENSSSCT00000014053	CARS
100515995	ENSSSCT00000014058	OSBPL5
100738137	ENSSSCT00000014065	ANO1
100519127	ENSSSCT00000014069	FGF3
100520173	ENSSSCT00000014076	IGHMBP2
399527	ENSSSCT00000014080	CPT1A
100524478	ENSSSCT00000014091	CHKA
100512330	ENSSSCT00000014117	RAD9A
100513263	ENSSSCT00000014118	CLCF1
100515297	ENSSSCT00000014120	ANKRD13D
100525557	ENSSSCT00000014176	FIBP
100517513	ENSSSCT00000014193	PCNX3
100512393	ENSSSCT00000014196	KCNK7
397027	ENSSSCT00000014210	CAPN1
100520540	ENSSSCT00000014238	SLC22A12
100521065	ENSSSCT00000014246	BAD
100217395	ENSSSCT00000014271	LGALS12
100518057	ENSSSCT00000014290	FADS3
100520824	ENSSSCT00000014297	DAGLA
100521178	ENSSSCT00000014299	PPP1R32
100522060	ENSSSCT00000014313	VWCE
100516663	ENSSSCT00000014487	CREB3L1
100516848	ENSSSCT00000014488	PHF21A
100517574	ENSSSCT00000014493	MAPK8IP1
100520775	ENSSSCT00000014502	TSPAN18
100522362	ENSSSCT00000014505	EXT2
100521486	ENSSSCT00000014507	ACCSL
100511916	ENSSSCT00000014519	LDLRAD3
100525150	ENSSSCT00000014523	CD44
100512455	ENSSSCT00000014529	ABTB2
100515427	ENSSSCT00000014554	MPPED2
100521067	ENSSSCT00000014581	NAV2
100524607	ENSSSCT00000014592	SPTY2D1
100037286	ENSSSCT00000014635	ARNTL
100519588	ENSSSCT00000014642	USP47
100519410	ENSSSCT00000014643	GALNT18
100622803	ENSSSCT00000014658	ARID3A
100518176	ENSSSCT00000014720	NCLN
100518716	ENSSSCT00000014721	CELF5
100525327	ENSSSCT00000014743	ANKRD24
100524730	ENSSSCT00000014894	SLC44A2
100519823	ENSSSCT00000014996	WDR83
100520179	ENSSSCT00000015001	TRIR
100523536	ENSSSCT00000015016	NFIX
100525209	ENSSSCT00000015027	IER2
100510892	ENSSSCT00000015032	ZSWIM4
100518178	ENSSSCT00000015171	FCHO1
100512588	ENSSSCT00000015273	JMJD4
100525036	ENSSSCT00000015484	ERAP2
100512269	ENSSSCT00000015496	SLCO6A1
100048956	ENSSSCT00000015577	FBN2
100521955	ENSSSCT00000015593	MEIKIN
100522126	ENSSSCT00000015595	ACSL6
100523954	ENSSSCT00000015608	2019-09-08
100525565	ENSSSCT00000015616	FSTL4
100511625	ENSSSCT00000015633	NEUROG1
100519300	ENSSSCT00000015641	TGFBI
100519539	ENSSSCT00000015647	KLHL3
100101550	ENSSSCT00000015650	MYOT
100217389	ENSSSCT00000015677	TMEM173
397564	ENSSSCT00000015692	HBEGF
100628119	ENSSSCT00000015730	NDFIP1
102168153	ENSSSCT00000015749	SH3RF2
100525453	ENSSSCT00000015759	DPYSL3
100512160	ENSSSCT00000015764	SPINK5
100515194	ENSSSCT00000015774	ABLIM3
100513463	ENSSSCT00000015776	AFAP1L1
100513650	ENSSSCT00000015777	GRPEL2
100513977	ENSSSCT00000015778	PCYOX1L
100329221	ENSSSCT00000015782	PPARGC1B
100515715	ENSSSCT00000015783	PDE6A
100516069	ENSSSCT00000015786	HMGXB3
102166564	ENSSSCT00000015789	PDGFRB
100626275	ENSSSCT00000015792	CDX1
100516251	ENSSSCT00000015794	SLC6A7
100516425	ENSSSCT00000015798	TCOF1
100499553	ENSSSCT00000017860	VIPR2
100511906	ENSSSCT00000017866	UBE3C
403162	ENSSSCT00000017880	INSIG1
100621864	ENSSSCT00000017884	DPP6
100515695	ENSSSCT00000017892	GALNTL5
100516050	ENSSSCT00000017895	RHEB
397557	ENSSSCT00000017913	NOS3
100513325	ENSSSCT00000017955	KIAA1147
397112	ENSSSCT00000017968	TBXAS1
100518525	ENSSSCT00000017971	KLRG2
100521167	ENSSSCT00000017989	DGKI
397609	ENSSSCT00000017990	PTN
100524054	ENSSSCT00000018000	WDR91
106504059	ENSSSCT00000018013	EXOC4
100739403	ENSSSCT00000018031	KLHDC10
100519523	ENSSSCT00000018050	CCDC136
100520873	ENSSSCT00000018057	IMPDH1
100521760	ENSSSCT00000018062	SND1
100739296	ENSSSCT00000018096	LSM8
100520706	ENSSSCT00000018126	DOCK4
100520161	ENSSSCT00000018130	LRRN3
102161696	ENSSSCT00000018147	PDE1C
100511793	ENSSSCT00000018151	ADCYAP1R1
106507179	ENSSSCT00000018153	MINDY4
100515635	ENSSSCT00000018171	CREB5
100517019	ENSSSCT00000018172	JAZF1
100522585	ENSSSCT00000018197	GSDME
100524966	ENSSSCT00000018206	TNS3
100624934	ENSSSCT00000018207	ADCY1
100516166	ENSSSCT00000018230	CAMK2B
100516888	ENSSSCT00000018248	GLI3
100620243	ENSSSCT00000022545	PLXNA4
100626354	ENSSSCT00000022675	CDH4
100620853	ENSSSCT00000023151	TAS2R4
100512951	ENSSSCT00000023234	TCF7
100621200	ENSSSCT00000023301	SYT8
100625238	ENSSSCT00000023351	AGAP3
397169	ENSSSCT00000023752	BEST1
100514033	ENSSSCT00000024184	NDUFA11
100621128	ENSSSCT00000024339	ELFN1
100511364	ENSSSCT00000024363	OVOL1
100523116	ENSSSCT00000024571	DMXL1
100626423	ENSSSCT00000024743	ABCB8
100512949	ENSSSCT00000024810	WNT9A
100512701	ENSSSCT00000024857	PHRF1
100626903	ENSSSCT00000024904	PKP3
100620265	ENSSSCT00000024967	CYP4F22
100620756	ENSSSCT00000025514	LRRN4CL
102158899	ENSSSCT00000025678	PTPRN2
100625643	ENSSSCT00000025683	NRG2
100621300	ENSSSCT00000025847	PAXIP1
100514093	ENSSSCT00000025987	PBX4
100625773	ENSSSCT00000026316	RHOD
100524409	ENSSSCT00000026663	RBBP8NL
100620914	ENSSSCT00000026707	AMPD3
100521543	ENSSSCT00000026925	ZFR2
100620983	ENSSSCT00000027018	LMNB2
100623923	ENSSSCT00000027308	STIP1
100625143	ENSSSCT00000027326	ASIC3
100626561	ENSSSCT00000027440	SS18L1
100525678	ENSSSCT00000027449	NAA40
100513395	ENSSSCT00000027492	ARFGAP2
100624388	ENSSSCT00000027606	PCBD2
100626014	ENSSSCT00000027746	CAMK2A
100736787	ENSSSCT00000028235	ZDHHC13
100517086	ENSSSCT00000028242	CSF1R
100518536	ENSSSCT00000028332	PARVA
100627515	ENSSSCT00000028580	HIPK2
100625267	ENSSSCT00000029033	SYT12
100525981	ENSSSCT00000029042	LARS
100525197	ENSSSCT00000029081	BMPER
100737907	ENSSSCT00000029086	FAM20C
100135665	ENSSSCT00000029216	RELA
100524419	ENSSSCT00000029221	SLC22A11
100622832	ENSSSCT00000029334	CNOT4
397089	ENSSSCT00000029561	PPP2R2B
100520469	ENSSSCT00000029657	ZNF746
100519240	ENSSSCT00000029858	MFSD12
100514395	ENSSSCT00000029868	MRPL55
100514091	ENSSSCT00000030282	OTOG
100737524	ENSSSCT00000030535	PSD2
100624519	ENSSSCT00000031250	ADAMTS10
100521253	ENSSSCT00000031424	IQGAP2
102168166	ENSSSCT00000031515	AP1M2
100515712	ENSSSCT00000031945	MCC
100622134	ENSSSCT00000032114	CATSPER3
100514751	ENSSSCT00000032261	LMNTD2
100135660	ENSSSCT00000033324	NOD1
100523587	ENSSSCT00000035792	CD248
100513519	ENSSSCT00000036628	CD6
106508542	ENSSSCT00000037012	RTN4RL2
100518005	ENSSSCT00000037130	PGGHG
100520722	ENSSSCT00000037430	MYO9B
397163	ENSSSCT00000037686	RAMP3
102160500	ENSSSCT00000037813	SHANK2
110259208	ENSSSCT00000037965	HRAS
110259528	ENSSSCT00000038293	KCTD16
100512769	ENSSSCT00000038444	H2AFY
100621338	ENSSSCT00000038521	BMT2
100515868	ENSSSCT00000038803	PRKAG2
100512946	ENSSSCT00000038961	MS4A15
397431	ENSSSCT00000038984	HTR4
100525683	ENSSSCT00000039004	CCDC130
654291	ENSSSCT00000039343	SLC2A4RG
110259225	ENSSSCT00000039444	CDKN1C
100522981	ENSSSCT00000039499	HOOK2
100523057	ENSSSCT00000039594	YWHAG
100522538	ENSSSCT00000039696	MACROD1
100523421	ENSSSCT00000039724	TPCN2
100522851	ENSSSCT00000039931	CIRBP
100519533	ENSSSCT00000040225	DGKZ
606751	ENSSSCT00000040287	TNNI2
100511365	ENSSSCT00000040964	NAT10
100518413	ENSSSCT00000041032	FRMD8
100512591	ENSSSCT00000041033	RNF14
100505410	ENSSSCT00000041048	CMYA5
100523775	ENSSSCT00000041690	LYPD8
100512518	ENSSSCT00000042072	TBC1D10C
100738248	ENSSSCT00000042203	EEPD1
100621535	ENSSSCT00000042336	TPD52L2
110259213	ENSSSCT00000042347	DUSP8
110257376	ENSSSCT00000042520	NKAIN4
100622361	ENSSSCT00000042615	YAE1
100522861	ENSSSCT00000042653	COX19
100522484	ENSSSCT00000042783	C7orf50
100516593	ENSSSCT00000043271	RFX2
110259207	ENSSSCT00000043625	PTDSS2
100337680	ENSSSCT00000043668	MOSPD3
100521836	ENSSSCT00000043982	PACS1
100516416	ENSSSCT00000044047	EHD1
100628151	ENSSSCT00000044048	PRRT4
100523776	ENSSSCT00000044184	BHMT2
100520062	ENSSSCT00000044280	SYT13
100526094	ENSSSCT00000044361	EHF
100515363	ENSSSCT00000044497	RASGRF2
110259544	ENSSSCT00000044759	SMIM3
100737248	ENSSSCT00000044775	WDR60
110257397	ENSSSCT00000045083	PTK6
100621540	ENSSSCT00000045127	LDHB
100625123	ENSSSCT00000045167	TOLLIP
100511435	ENSSSCT00000045609	CRACR2B
100623682	ENSSSCT00000045656	SSPO
110259214	ENSSSCT00000045673	IFITM10
110259364	ENSSSCT00000046951	TBXA2R
100520600	ENSSSCT00000047016	TP53I11
100524854	ENSSSCT00000047097	CXXC5
100144467	ENSSSCT00000047132	ASCL2
100624660	ENSSSCT00000047322	SH3TC2
100512891	ENSSSCT00000047645	SPRY4
100513842	ENSSSCT00000047647	GRK2
100622538	ENSSSCT00000047677	DNM2
110257413	ENSSSCT00000047721	STMN3
100511726	ENSSSCT00000047730	RNF32
100037949	ENSSSCT00000047859	UIMC1
102168155	ENSSSCT00000047945	SUGCT
100525671	ENSSSCT00000048177	CADPS2
100514743	ENSSSCT00000048239	WIPF3
100524413	ENSSSCT00000048252	DBNL
100626452	ENSSSCT00000048261	TAF4
100144523	ENSSSCT00000048672	PMEPA1
396660	ENSSSCT00000048777	CD74
106508728	ENSSSCT00000048873	OGFR
110257383	ENSSSCT00000049102	ZNF512B
110257373	ENSSSCT00000049584	GMEB2
110257399	ENSSSCT00000049898	SRMS
106508326	ENSSSCT00000050030	ARMC6
100513510	ENSSSCT00000050220	SCRN1
110259312	ENSSSCT00000050269	HAPLN4
110257402	ENSSSCT00000050326	KCNQ2
110257485	ENSSSCT00000050346	DIDO1
110257489	ENSSSCT00000050643	SLC17A9
397270	ENSSSCT00000050754	IGFBP1
100513521	ENSSSCT00000051234	BTBD2
110257626	ENSSSCT00000051238	VOPP1
100271727	ENSSSCT00000051492	TRPC7
110259541	ENSSSCT00000051580	NDST1
100624623	ENSSSCT00000051632	PRPF6
110257490	ENSSSCT00000051674	NTSR1
100514030	ENSSSCT00000051751	SLC25A22
100515288	ENSSSCT00000052128	CPVL
110257481	ENSSSCT00000052174	OSBPL2
494568	ENSSSCT00000052185	CTSD
100514997	ENSSSCT00000052272	DENND2A
100144536	ENSSSCT00000052330	VAPB
100737343	ENSSSCT00000052380	HECW1
100144535	ENSSSCT00000052582	RAB22A
100510891	ENSSSCT00000052663	ZNF317
100738060	ENSSSCT00000052752	PPFIA1
110259215	ENSSSCT00000052917	LSP1
100519992	ENSSSCT00000053161	LSMEM1
397326	ENSSSCT00000053475	KCNQ1
100512646	ENSSSCT00000053740	CAPRIN1
110259543	ENSSSCT00000053803	SYNPO
100521541	ENSSSCT00000053866	SYT7
110257406	ENSSSCT00000053867	MYT1
100522669	ENSSSCT00000054265	CYP2W1
100517268	ENSSSCT00000054670	SV2C
100512094	ENSSSCT00000054685	GNPDA1
110259705	ENSSSCT00000054721	TH
100513343	ENSSSCT00000054735	CDKN2AIPNL
100513336	ENSSSCT00000054921	CD5
110257409	ENSSSCT00000054963	CHRNA4
100524129	ENSSSCT00000055428	PPP6R3
100520606	ENSSSCT00000055526	ARHGAP26
100513964	ENSSSCT00000055637	YKT6
110257541	ENSSSCT00000055787	CLEC2L
110257486	ENSSSCT00000056350	SLCO4A1
397371	ENSSSCT00000056395	BHMT
110257480	ENSSSCT00000056605	HRH3
102162997	ENSSSCT00000056770	ELL
100523705	ENSSSCT00000056863	TMEM140
100158245	ENSSSCT00000056984	ABCC8
100240719	ENSSSCT00000057070	CRHR2
110259396	ENSSSCT00000057202	CPLX2
100620623	ENSSSCT00000057783	SPOCK1
100514561	ENSSSCT00000057986	CDHR5
100623997	ENSSSCT00000058610	NCAPG2
100519233	ENSSSCT00000058623	VPS41
100521434	ENSSSCT00000058888	ADAMTS2
100514277	ENSSSCT00000059348	TMEM171
100519700	ENSSSCT00000059623	AMBRA1
100737805	ENSSSCT00000059698	SUN1
110259211	ENSSSCT00000059765	BRSK2
100737654	ENSSSCT00000059931	LMBR1
100739680	ENSSSCT00000059978	RAB3IL1
102158016	ENSSSCT00000060137	ARSB
100516128	ENSSSCT00000060155	ATG13
100738761	ENSSSCT00000060520	KDM4B
100523778	ENSSSCT00000060628	CTNNA1
100515636	ENSSSCT00000060689	OGDH
100522128	ENSSSCT00000060866	PRKAR1B
100513723	ENSSSCT00000061164	JADE2
102163666	ENSSSCT00000061258	ZNHIT1
100737296	ENSSSCT00000061272	ESYT2
664653	ENSSSCT00000061517	DKK3
448812	ENSSSCT00000061542	IGFBP3
100514944	ENSSSCT00000061601	LRRC56
100511986	ENSSSCT00000061719	SEC24A
100294705	ENSSSCT00000062049	CARM1
100533558	ENSSSCT00000062236	TRPM5
100522109	ENSSSCT00000062501	ELMO1
100134985	ENSSSCT00000062633	NELFCD
100627671	ENSSSCT00000062771	REX1BD
100523234	ENSSSCT00000062996	LHFPL2
100524227	ENSSSCT00000063066	CALD1
100626868	ENSSSCT00000063445	SIL1
100513273	ENSSSCT00000063603	FBXO38
100512998	ENSSSCT00000063638	MYO1G
110259212	ENSSSCT00000063799	MOB2
110257482	ENSSSCT00000063881	LAMA5
100620700	ENSSSCT00000064154	TCFL5
110257361	ENSSSCT00000064465	ZBTB46
100514274	ENSSSCT00000064596	USH1C
100627707	ENSSSCT00000064795	DHCR7
100523837	ENSSSCT00000064871	PRR5L
110259229	ENSSSCT00000065359	MRGPRF
110259313	ENSSSCT00000066111	NCAN
100125380	ENSSSCT00000066172	ST7
100521123	ENSSSCT00000066259	SBF2
110257488	ENSSSCT00000066311	YTHDF1
100515137	ENSSSCT00000006491	OPLAH
100625101	ENSSSCT00000006501	MROH1
100739839	ENSSSCT00000006503	SPATC1
100152043	ENSSSCT00000006515	TRAPPC9
100155245	ENSSSCT00000006516	AGO2
100155706	ENSSSCT00000006524	KHDRBS3
100156071	ENSSSCT00000006527	NDRG1
100739115	ENSSSCT00000006529	WISP1
100156471	ENSSSCT00000006531	TG
100157152	ENSSSCT00000006536	KCNQ3
448810	ENSSSCT00000006548	MYC
106509958	ENSSSCT00000006558	MTSS1
397489	ENSSSCT00000006645	ODF1
100154375	ENSSSCT00000006653	SNX31
100152362	ENSSSCT00000006662	VPS13B
100522993	ENSSSCT00000006674	LAPTM4B
100155368	ENSSSCT00000006768	JPH1
100517890	ENSSSCT00000006777	SBSPON
100154403	ENSSSCT00000006799	PPP1R42
100151841	ENSSSCT00000006827	CLVS1
100157869	ENSSSCT00000006830	CA8
100153039	ENSSSCT00000006833	NSMAF
448985	ENSSSCT00000006836	CYP7A1
100156516	ENSSSCT00000006838	FAM110B
100154114	ENSSSCT00000006865	ST18
100155594	ENSSSCT00000006907	GPR161
100152372	ENSSSCT00000006912	RCSD1
100152845	ENSSSCT00000007077	ETV3L
100158094	ENSSSCT00000007079	LRRC71
100628124	ENSSSCT00000007095	HAPLN2
100155112	ENSSSCT00000007113	SLC25A44
100157147	ENSSSCT00000007114	SEMA4A
397045	ENSSSCT00000007166	KCNN3
100517341	ENSSSCT00000007175	ATP8B2
100157148	ENSSSCT00000007196	DENND4B
100157925	ENSSSCT00000007207	S100A3
494012	ENSSSCT00000007224	SMCP
100152950	ENSSSCT00000007341	FMO5
100624559	ENSSSCT00000007347	PDE4DIP
100157401	ENSSSCT00000007374	VTCN1
397023	ENSSSCT00000007378	PTGFRN
100512602	ENSSSCT00000007380	IGSF3
397481	ENSSSCT00000007385	ATP1A1
100157791	ENSSSCT00000007391	VANGL1
100516192	ENSSSCT00000007402	TRIM33
106504120	ENSSSCT00000007482	SORT1
100519481	ENSSSCT00000007494	STXBP3
100525219	ENSSSCT00000007517	CDC14A
100625692	ENSSSCT00000007542	SLC44A3
100155583	ENSSSCT00000007545	ABCA4
100135671	ENSSSCT00000007554	RPL5
100521190	ENSSSCT00000007572	BARHL2
100127155	ENSSSCT00000007590	LMO4
100517344	ENSSSCT00000007622	RHPN1
100337670	ENSSSCT00000008296	AMZ1
100525332	ENSSSCT00000008297	TTYH3
100524793	ENSSSCT00000008301	CHST12
100512953	ENSSSCT00000008310	SDK1
100511556	ENSSSCT00000008313	RADIL
100739684	ENSSSCT00000008315	FOXK1
100513142	ENSSSCT00000008316	AP5Z1
100462759	ENSSSCT00000008319	WIPI2
100521439	ENSSSCT00000008342	BAIAP2L1
100521613	ENSSSCT00000008343	NPTX2
100517935	ENSSSCT00000008345	TMEM130
106509633	ENSSSCT00000008346	TRRAP
100519360	ENSSSCT00000008421	MYL10
100521258	ENSSSCT00000008424	CUX1
100519894	ENSSSCT00000008425	PRKRIP1
493184	ENSSSCT00000008435	HSPB1
100523598	ENSSSCT00000008443	HIP1
100510956	ENSSSCT00000008464	GTF2IRD1
100134857	ENSSSCT00000008467	NCF1
100515476	ENSSSCT00000008472	AUTS2
100737793	ENSSSCT00000008475	CALN1
100626336	ENSSSCT00000008501	ITGAM
100511747	ENSSSCT00000008529	SETD1A
100516488	ENSSSCT00000008551	TUFM
100516788	ENSSSCT00000008552	SH2B1
100519247	ENSSSCT00000008564	GTF3C1
102162148	ENSSSCT00000008620	TMC7
100514160	ENSSSCT00000008627	XYLT1
733619	ENSSSCT00000008629	ABCC1
100625875	ENSSSCT00000008634	BFAR
100517644	ENSSSCT00000008651	ZC3H7A
100622177	ENSSSCT00000008652	TXNDC11
106509697	ENSSSCT00000008658	CIITA
397500	ENSSSCT00000008668	ABAT
100512403	ENSSSCT00000008685	UBN1
100524795	ENSSSCT00000008687	SEC14L5
100512773	ENSSSCT00000008688	PPL
100515536	ENSSSCT00000008715	TRAP1
100521261	ENSSSCT00000008733	POLR3K
100521616	ENSSSCT00000008736	IL9R
100524368	ENSSSCT00000008752	DECR2
100523542	ENSSSCT00000008759	CAPN15
100520185	ENSSSCT00000008777	LMF1
100624780	ENSSSCT00000008780	HAGH
100521718	ENSSSCT00000008786	MAPK8IP3
100522247	ENSSSCT00000008795	CRAMP1
100515947	ENSSSCT00000008805	SYNGR3
100516429	ENSSSCT00000008812	PKD1
100525690	ENSSSCT00000008831	KCTD5
100514572	ENSSSCT00000008853	PHF2
100521959	ENSSSCT00000008894	PROM2
102165173	ENSSSCT00000008910	SH3RF3
100526213	ENSSSCT00000008911	EDAR
100512775	ENSSSCT00000008918	ST6GAL2
100513145	ENSSSCT00000008920	UXS1
100192439	ENSSSCT00000008921	NCK2
396786	ENSSSCT00000008932	SLC9A4
100522795	ENSSSCT00000008955	REV1
100233232	ENSSSCT00000008969	INPP4A
396636	ENSSSCT00000008994	CD8B
100518066	ENSSSCT00000009008	POLR1A
494561	ENSSSCT00000009047	HK2
100621633	ENSSSCT00000009098	SFXN5
100522732	ENSSSCT00000009103	DYSF
100523368	ENSSSCT00000009105	ATP6V1B1
100521368	ENSSSCT00000009171	COMMD1
100521189	ENSSSCT00000009228	KCNK12
100337661	ENSSSCT00000009229	MSH2
100522546	ENSSSCT00000009233	STPG4
100522733	ENSSSCT00000009235	TTC7A
100525814	ENSSSCT00000009248	SIX2
100516259	ENSSSCT00000009261	THADA
399536	ENSSSCT00000009288	GALM
100738063	ENSSSCT00000009328	GALNT14
100623966	ENSSSCT00000009347	BABAM2
100513653	ENSSSCT00000009367	SLC35F6
100737895	ENSSSCT00000009368	KCNK3
100737617	ENSSSCT00000009370	CIB4
100737662	ENSSSCT00000009371	C2orf70
100514402	ENSSSCT00000009387	ADCY3
100522434	ENSSSCT00000009400	MFSD2B
100523371	ENSSSCT00000009406	APOB
100517707	ENSSSCT00000009426	VSNL1
100518011	ENSSSCT00000009428	FAM49A
100521618	ENSSSCT00000009432	NBAS
397445	ENSSSCT00000009440	ROCK2
100499564	ENSSSCT00000009445	PDIA6
100048964	ENSSSCT00000009450	YWHAQ
100513350	ENSSSCT00000009454	ASAP2
100514284	ENSSSCT00000009457	KIDINS220
100516076	ENSSSCT00000009470	PXDN
100520070	ENSSSCT00000022336	ALKBH4
100511013	ENSSSCT00000022725	GREB1
100169931	ENSSSCT00000022860	SLC30A3
100627176	ENSSSCT00000022866	DAGLB
100518963	ENSSSCT00000023075	TOGARAM2
100524557	ENSSSCT00000023727	VIT
100513275	ENSSSCT00000023730	GAREM2
100519828	ENSSSCT00000024144	CLEC16A
100736753	ENSSSCT00000024273	COLEC11
100170845	ENSSSCT00000024626	LPIN1
100625522	ENSSSCT00000024727	TGFBRAP1
106509950	ENSSSCT00000024990	ASAP1
100624843	ENSSSCT00000025333	SLC29A4
100515017	ENSSSCT00000025381	TNRC18
100621843	ENSSSCT00000025548	EFR3B
100517159	ENSSSCT00000025766	ZC3H3
102159616	ENSSSCT00000026147	FBRS
100526102	ENSSSCT00000026306	KIAA1211L
100620395	ENSSSCT00000026344	GIGYF1
100626434	ENSSSCT00000026549	ADI1
100623089	ENSSSCT00000026647	MBOAT2
100738142	ENSSSCT00000026713	DNASE1L2
100519835	ENSSSCT00000027205	CRTC2
100625429	ENSSSCT00000027306	HS1BP3
100739355	ENSSSCT00000027346	NAA60
100622738	ENSSSCT00000027444	MVP
100623656	ENSSSCT00000027549	SULT1C3
100738560	ENSSSCT00000027907	GRHL1
397039	ENSSSCT00000028089	MDH2
100625100	ENSSSCT00000028161	IFT172
100621443	ENSSSCT00000028241	SMURF1
100038009	ENSSSCT00000028257	SELENOF
100627178	ENSSSCT00000028273	CPPED1
100626631	ENSSSCT00000028548	TRAPPC12
100737827	ENSSSCT00000028641	E2F6
100625426	ENSSSCT00000028791	USP34
100526167	ENSSSCT00000028806	ASPH
100627869	ENSSSCT00000029007	FER1L5
100512651	ENSSSCT00000029053	STX1B
100625422	ENSSSCT00000029070	RNF216
100628093	ENSSSCT00000029650	TOP1MT
100738074	ENSSSCT00000029822	ZNF316
100153064	ENSSSCT00000030235	CHTOP
102162657	ENSSSCT00000030527	ANKRD61
100620701	ENSSSCT00000030631	ECM1
100626341	ENSSSCT00000030705	EIPR1
100624420	ENSSSCT00000030873	PLOD3
100514396	ENSSSCT00000030909	NYAP1
100522069	ENSSSCT00000030926	CCDC154
100621483	ENSSSCT00000031067	CORO1A
414408	ENSSSCT00000031422	ODC1
100523174	ENSSSCT00000031514	METTL22
100513345	ENSSSCT00000031896	GTF2I
406180	ENSSSCT00000032177	TNP2
100622548	ENSSSCT00000032315	CNGA3
100628118	ENSSSCT00000032354	ELN
100153958	ENSSSCT00000032533	PABPC1
100155273	ENSSSCT00000032902	DENND3
102167376	ENSSSCT00000032927	KIAA0556
397614	ENSSSCT00000033060	IL4R
100157373	ENSSSCT00000033116	TRIM45
100518423	ENSSSCT00000033256	ALK
100153761	ENSSSCT00000033361	CD101
100519770	ENSSSCT00000033465	SDC1
733578	ENSSSCT00000033656	CLDN4
397512	ENSSSCT00000033701	TGFBR3
100155271	ENSSSCT00000034533	FAM135B
100515138	ENSSSCT00000035099	S100A10
100739325	ENSSSCT00000035625	ZAP70
100525741	ENSSSCT00000036112	HAGHL
100525341	ENSSSCT00000037214	TENT5C
100620175	ENSSSCT00000037221	FER1L6
100514343	ENSSSCT00000037712	TBC1D10B
102167153	ENSSSCT00000038035	PTK2
110260409	ENSSSCT00000038280	FAM83H
110260198	ENSSSCT00000038467	LYPD2
100152774	ENSSSCT00000038524	ZNF644
110259837	ENSSSCT00000038617	CARD11
100622304	ENSSSCT00000038810	DCST1
100520557	ENSSSCT00000039017	PREX2
102160717	ENSSSCT00000039025	IGSF9
110260204	ENSSSCT00000039458	ADGRB1
100627149	ENSSSCT00000039540	RAC1
100518302	ENSSSCT00000039566	LITAF
100520671	ENSSSCT00000039605	CDC7
100623809	ENSSSCT00000039791	TMC5
100514456	ENSSSCT00000039906	RNF144A
100517152	ENSSSCT00000040517	MEIS1
100037301	ENSSSCT00000040572	DNMT3A
100623177	ENSSSCT00000040891	BRAT1
100523600	ENSSSCT00000041072	PCP4L1
445522	ENSSSCT00000041290	TPO
100511250	ENSSSCT00000041338	ANKS3
100620215	ENSSSCT00000041344	CREBBP
100621933	ENSSSCT00000041399	EHD3
100155449	ENSSSCT00000041426	RUNX1T1
100522014	ENSSSCT00000041536	SLC5A6
100512277	ENSSSCT00000041858	ATP6V1C2
110259845	ENSSSCT00000042058	CYTH3
100738968	ENSSSCT00000042665	NGF
100516187	ENSSSCT00000042837	ALMS1
100620054	ENSSSCT00000042851	TSTA3
100622267	ENSSSCT00000043061	ITGB1BP1
106510206	ENSSSCT00000043262	CELSR2
100153223	ENSSSCT00000043371	MAGI3
110259952	ENSSSCT00000043372	SOX8
100152816	ENSSSCT00000043492	SYT6
110260202	ENSSSCT00000043496	ARC
100157200	ENSSSCT00000043642	DIPK1A
100736894	ENSSSCT00000043646	TIA1
100518243	ENSSSCT00000043951	CCNF
100156403	ENSSSCT00000044064	LRRC8C
110260200	ENSSSCT00000044904	THEM6
100513347	ENSSSCT00000045727	NUBP2
100625423	ENSSSCT00000046432	ADCY9
100153143	ENSSSCT00000046619	BCAR3
110255201	ENSSSCT00000046634	SLC22A15
100513532	ENSSSCT00000046834	FHL2
100152456	ENSSSCT00000046994	KCNK9
100514221	ENSSSCT00000047464	TELO2
110260199	ENSSSCT00000047608	JRK
102164536	ENSSSCT00000047650	AHSP
102158247	ENSSSCT00000047975	VASN
100513149	ENSSSCT00000048203	ODF2L
100620960	ENSSSCT00000048327	SNTG1
106510091	ENSSSCT00000048367	SPIDR
100737559	ENSSSCT00000048376	RNPS1
100622516	ENSSSCT00000048430	ZFAT
397343	ENSSSCT00000048512	ADAM17
100153483	ENSSSCT00000048928	ADAM15
414396	ENSSSCT00000049015	ACTB
100522863	ENSSSCT00000049057	RBFOX1
100623777	ENSSSCT00000049214	FOSL2
100623028	ENSSSCT00000049321	TGFB1I1
110260410	ENSSSCT00000049615	TIGD5
100514045	ENSSSCT00000049834	ZFHX4
396752	ENSSSCT00000050256	RSAD2
100626786	ENSSSCT00000050334	PGLYRP3
100144468	ENSSSCT00000050481	CYP3A39
110260206	ENSSSCT00000050484	PTP4A3
100622540	ENSSSCT00000050537	VPS35L
100522066	ENSSSCT00000050555	CACNG3
100625872	ENSSSCT00000050875	BAZ1B
100513727	ENSSSCT00000050988	IFT140
100515369	ENSSSCT00000051093	FBXL18
100626694	ENSSSCT00000051121	BICDL2
100737439	ENSSSCT00000051604	LRRC8D
100523781	ENSSSCT00000051888	RHBDD2
100627181	ENSSSCT00000052133	BRI3
100525687	ENSSSCT00000052196	IQCE
106507382	ENSSSCT00000052355	WDPCP
100737048	ENSSSCT00000052787	EEF1D
100156877	ENSSSCT00000052791	HIPK1
100519306	ENSSSCT00000053202	PLB1
100514401	ENSSSCT00000053252	ARHGAP25
100523725	ENSSSCT00000053343	AXIN1
100626399	ENSSSCT00000053359	SNX29
445013	ENSSSCT00000053446	MAPK3
100170114	ENSSSCT00000053539	POR
403161	ENSSSCT00000053609	NAPRT
100518775	ENSSSCT00000053632	AMDHD2
100157273	ENSSSCT00000053737	CADM3
100521257	ENSSSCT00000053814	TECPR1
100521078	ENSSSCT00000053974	LMTK2
100518364	ENSSSCT00000054069	XPO6
102159735	ENSSSCT00000054164	DRC1
100049682	ENSSSCT00000054284	MGRN1
110259842	ENSSSCT00000054297	ZNF853
100513981	ENSSSCT00000054404	SYT17
100514519	ENSSSCT00000054420	PRR14
100521547	ENSSSCT00000054792	CARHSP1
102160009	ENSSSCT00000055759	KLHL38
100518548	ENSSSCT00000055980	RTKN
100737937	ENSSSCT00000056076	OTOF
100522799	ENSSSCT00000056217	KLHL29
100156161	ENSSSCT00000056235	TSPAN2
100151928	ENSSSCT00000056357	TPD52
100627924	ENSSSCT00000056503	MYH11
100154257	ENSSSCT00000056727	KIAA1324
445465	ENSSSCT00000056958	RXRG
100154970	ENSSSCT00000057433	MAB21L3
100520369	ENSSSCT00000057578	ATF7IP2
100153815	ENSSSCT00000057969	ZNHIT6
100156908	ENSSSCT00000057975	PEAR1
110260201	ENSSSCT00000058307	PSCA
100513075	ENSSSCT00000059276	ZCWPW1
100624656	ENSSSCT00000059327	ERN2
100519135	ENSSSCT00000060055	RAB11FIP3
100516366	ENSSSCT00000060107	DPT
100190899	ENSSSCT00000060370	USP7
100156714	ENSSSCT00000060431	MEF2D
100627864	ENSSSCT00000060582	LAT2
100625929	ENSSSCT00000060962	GSG1L
100626101	ENSSSCT00000061239	MRTFB
445537	ENSSSCT00000061378	ST3GAL1
100512777	ENSSSCT00000061396	NOL10
110259872	ENSSSCT00000061980	TAF6
102159887	ENSSSCT00000062338	SRRM3
102157652	ENSSSCT00000062437	MAD1L1
100625446	ENSSSCT00000062901	KDELR2
100515136	ENSSSCT00000062944	ASXL2
100624815	ENSSSCT00000062993	SNX8
100621571	ENSSSCT00000063221	FOXI3
100737600	ENSSSCT00000063873	ZNF326
397109	ENSSSCT00000063971	DPYD
100519769	ENSSSCT00000064038	FOXN2
100525156	ENSSSCT00000064068	GNA12
100520554	ENSSSCT00000064094	ACOXL
100514569	ENSSSCT00000064137	AGFG2
100620276	ENSSSCT00000064242	RPRD2
100626723	ENSSSCT00000064273	MYT1L
100157203	ENSSSCT00000064305	ALG14
100739825	ENSSSCT00000064420	EMP2
100511445	ENSSSCT00000064475	FAM178B
100522792	ENSSSCT00000064783	PRKCB
100522432	ENSSSCT00000065039	REEP1
106509960	ENSSSCT00000065579	NSMCE2
100156099	ENSSSCT00000065614	SLA
100155888	ENSSSCT00000065833	TOX
100518724	ENSSSCT00000066117	MAP4K4
110259950	ENSSSCT00000066166	CACNA1H
100516258	ENSSSCT00000066173	SPTBN1
397239	ENSSSCT00000000007	PPARA
100521087	ENSSSCT00000000008	TRMU
100736589	ENSSSCT00000000019	KIAA0930
100522673	ENSSSCT00000000021	PHF21B
100520193	ENSSSCT00000000023	RTL6
100522865	ENSSSCT00000000024	SHISAL1
100739768	ENSSSCT00000000025	PARVB
100520379	ENSSSCT00000000026	PARVG
100621422	ENSSSCT00000000036	TTLL12
100523786	ENSSSCT00000000038	PACSIN2
100524254	ENSSSCT00000000040	CYB5R3
100154200	ENSSSCT00000000065	XRCC6
100151790	ENSSSCT00000000067	PMM1
396999	ENSSSCT00000000070	ACO2
102159442	ENSSSCT00000000084	TNRC6B
100155438	ENSSSCT00000000085	FAM83F
100516438	ENSSSCT00000000086	GRAP2
100154640	ENSSSCT00000000088	CACNA1I
100153785	ENSSSCT00000000093	TAB1
100514523	ENSSSCT00000000111	KDELR3
100511563	ENSSSCT00000000137	ELFN2
100153230	ENSSSCT00000000139	TST
100512279	ENSSSCT00000000141	KCTD17
100153254	ENSSSCT00000000142	CSF2RB
100517032	ENSSSCT00000000145	IFT27
396904	ENSSSCT00000000151	MYH9
100520194	ENSSSCT00000000171	BTBD11
102159905	ENSSSCT00000000178	POLR3B
100522613	ENSSSCT00000000184	ADCY6
100126276	ENSSSCT00000000191	WNT10B
100525816	ENSSSCT00000000197	RHEBL1
100517467	ENSSSCT00000000232	ASIC1
100152462	ENSSSCT00000000252	ACVR1B
100523843	ENSSSCT00000000254	KRT82
733618	ENSSSCT00000000268	KRT72
100153518	ENSSSCT00000000443	STAT6
492314	ENSSSCT00000000452	TAC3
100739662	ENSSSCT00000000458	MYO1A
100524085	ENSSSCT00000000493	USP15
100624497	ENSSSCT00000000571	DNM1L
100627965	ENSSSCT00000000610	SOX5
100152242	ENSSSCT00000000643	SLC15A5
397067	ENSSSCT00000000773	CD9
399543	ENSSSCT00000000775	VWF
100738346	ENSSSCT00000000780	KCNA6
100514841	ENSSSCT00000000797	TSPAN11
100512536	ENSSSCT00000000810	WASHC1
100515547	ENSSSCT00000000812	IQSEC3
100518733	ENSSSCT00000000827	CACNA1C
396777	ENSSSCT00000000838	USP18
100520674	ENSSSCT00000000843	KIF21A
100156795	ENSSSCT00000000857	PDZRN4
100127166	ENSSSCT00000000866	IRAK4
100152349	ENSSSCT00000000879	AMIGO2
100157186	ENSSSCT00000000910	CHST11
100514234	ENSSSCT00000000974	NEDD1
100520384	ENSSSCT00000000995	CRADD
100739079	ENSSSCT00000001018	NTS
100513796	ENSSSCT00000001032	OTOGL
100625790	ENSSSCT00000001044	TBC1D22A
100518017	ENSSSCT00000001058	SBF1
100518971	ENSSSCT00000001063	SELENOO
100519488	ENSSSCT00000001066	MOV10L1
100523671	ENSSSCT00000002932	CDH15
100511452	ENSSSCT00000002943	KLHDC4
100512607	ENSSSCT00000002945	FBXO31
100511634	ENSSSCT00000002949	FOXL1
100511815	ENSSSCT00000002951	MTHFSD
100513153	ENSSSCT00000002955	GSE1
100514104	ENSSSCT00000002958	ZDHHC7
100625354	ENSSSCT00000002960	CRISPLD2
100514462	ENSSSCT00000002961	USP10
100514962	ENSSSCT00000002963	MEAK7
100516196	ENSSSCT00000002973	TAF1C
100126163	ENSSSCT00000002977	CDH13
100518307	ENSSSCT00000002982	CMIP
100518489	ENSSSCT00000002983	GAN
100513600	ENSSSCT00000003024	VAC14
100127479	ENSSSCT00000003025	CALB2
110255248	ENSSSCT00000003034	ZNF23
100519194	ENSSSCT00000003049	ZFHX3
100518128	ENSSSCT00000003062	SMPD3
100525048	ENSSSCT00000003074	ATP6V0D1
396753	ENSSSCT00000003081	SLC9A5
102160889	ENSSSCT00000003108	ZNF319
100514463	ENSSSCT00000003112	KIFC3
100514649	ENSSSCT00000003113	KATNB1
100514842	ENSSSCT00000003114	ADGRG3
100515029	ENSSSCT00000003115	ADGRG1
100520077	ENSSSCT00000003139	ZNF423
100524868	ENSSSCT00000003164	LRP3
100511994	ENSSSCT00000003173	KIAA0355
100513658	ENSSSCT00000003181	GRAMD1A
100516738	ENSSSCT00000003186	LSR
100516913	ENSSSCT00000003190	MAG
102161349	ENSSSCT00000003198	CD22
397335	ENSSSCT00000003206	UPK1A
100516914	ENSSSCT00000003278	CATSPERG
100517284	ENSSSCT00000003289	ACTN4
100217392	ENSSSCT00000003314	LGALS13
768109	ENSSSCT00000003330	SNRPA
102165015	ENSSSCT00000003339	CYP2B22
100513862	ENSSSCT00000003355	MEGF8
100524260	ENSSSCT00000003407	ZNF45
100511021	ENSSSCT00000003423	CLPTM1
100512233	ENSSSCT00000003430	IRF2BP1
100512609	ENSSSCT00000003432	SYMPK
100515084	ENSSSCT00000003449	ZC3H4
100518492	ENSSSCT00000003455	MEIS3
100515953	ENSSSCT00000003461	NAPA
100520434	ENSSSCT00000003469	LIG1
100511637	ENSSSCT00000003499	RUVBL2
100525465	ENSSSCT00000003506	HRC
100516558	ENSSSCT00000003535	RRAS
397399	ENSSSCT00000003542	FCGRT
100522442	ENSSSCT00000003550	PNKP
100511263	ENSSSCT00000003569	KCNC3
100518074	ENSSSCT00000003617	PRKCG
100524443	ENSSSCT00000003696	ACAP3
100524628	ENSSSCT00000003698	TNFRSF4
100523314	ENSSSCT00000003700	C1QTNF12
100523610	ENSSSCT00000003701	UBE2J2
100512286	ENSSSCT00000003725	MMEL1
100512108	ENSSSCT00000003726	ACTRT2
100515143	ENSSSCT00000003738	RNF207
100514773	ENSSSCT00000003747	ACOT7
100518845	ENSSSCT00000003755	DNAJC11
100518131	ENSSSCT00000003766	PIK3CD
102160928	ENSSSCT00000003772	NMNAT1
100523126	ENSSSCT00000003777	DFFA
100510911	ENSSSCT00000003780	CASZ1
100153814	ENSSSCT00000007605	DDAH1
100521900	ENSSSCT00000022294	PAH
100627900	ENSSSCT00000022385	ABCC12
100626947	ENSSSCT00000022611	WNT7B
100739500	ENSSSCT00000022729	ACSF3
106510535	ENSSSCT00000022792	ZNF383
100739727	ENSSSCT00000022845	FAM118A
100622144	ENSSSCT00000022965	BICRA
100627470	ENSSSCT00000023115	CDYL2
414389	ENSSSCT00000023423	ATXN10
100622381	ENSSSCT00000023919	BANP
100624475	ENSSSCT00000024051	TMTC1
100519030	ENSSSCT00000024548	SLC8A2
106504103	ENSSSCT00000024617	NOC2L
100521009	ENSSSCT00000024631	SLC4A8
100513014	ENSSSCT00000024761	SLC6A13
100738519	ENSSSCT00000024971	ZNF536
494560	ENSSSCT00000025250	HSPB6
100620539	ENSSSCT00000025301	CCDC102A
100624476	ENSSSCT00000025435	PRDM16
399528	ENSSSCT00000025524	CPT1B
100623414	ENSSSCT00000025861	SRGAP1
100622883	ENSSSCT00000026141	NAV3
100622305	ENSSSCT00000026559	PTGIR
100737206	ENSSSCT00000026569	EMC8
100513357	ENSSSCT00000026702	DFFB
100514648	ENSSSCT00000026718	WFDC1
100520250	ENSSSCT00000026861	AP2A1
100738870	ENSSSCT00000026917	ENO1
100620831	ENSSSCT00000027082	KLHL17
100626471	ENSSSCT00000027392	SULT2B1
100621675	ENSSSCT00000027411	RAC2
100518839	ENSSSCT00000027541	WWOX
102165253	ENSSSCT00000027594	MEGF6
100626494	ENSSSCT00000027711	SAMM50
100622445	ENSSSCT00000027848	ELK3
100620768	ENSSSCT00000027888	CEP89
100520613	ENSSSCT00000027979	RANBP10
397196	ENSSSCT00000028144	DPEP1
100511693	ENSSSCT00000028225	MSRB3
100624218	ENSSSCT00000028272	MORN1
[truncated: 2,193 more rows]
